# Supplementary material for: Carrot Anthocyanins Genetics and Genomics: Status and Perspectives to Improve Its Application for the Food Colorant Industry
Source: Genes (Basel). 2020 Aug 7;11(8):906. doi: 10.3390/genes11080906 (PMC7465225; doi:10.3390/genes11080906)
Supplement: Supplementary file 1 [file genes-11-00906-s001.zip › Supplementary Tables.xlsx]

## Sheet: Supplementary Table 1
Supplementary Table 1. Description of QTL and simply-inherited traits conditioning the presence and concentration of carrot anthocyanins
Trait abbreviation	Pigment abbreviated name	Description	Mapping method	References
P1		Simply-inherited dominant locus conditioning root anthocyanin pigmentation in the B7262 genetic background	Binary	Simon (1996); Yildiz et al. (2013)
P3		Simply-inherited dominant locus conditioning root and petiole anthocyanin pigmentation in various genetic backgrounds	Binary	Cavagnaro et al. (2014), Iorizzo et al. (2019)
RTPE		Root total pigment estimate. Visual estimate of the percentage of the total root surface coverage with purple color.	Binary	Cavagnaro et al. (2014), Iorizzo et al. (2019), Curaba et al. (2020)
PAP		Petiole anthocyanin pigmentation	Binary	Bannoud et al. (2019)
XAP		Xylem anthocyanin pigmentation	Binary	Bannoud et al. (2019)
Phloem		Phloem anthocyanin pigmentation	Binary	Bannoud et al. (2019)
Raa1		Root anthocyanin acylation. Conditions high vs. low % of acylated anthocyanins in the root.	Binary	Cavagnaro et al. (2014), Curaba et al. (2020)
TotalANT		Total anthocyanin content expressed as mg/g fw	Quantitative	Bannoud et al. (2019)
SumAA		Total acylated anthocyanins expressed as mg/g fw	Quantitative	Bannoud et al. (2019)
SumNAA		Total non acylated anthocyanins expressed as mg/g fw	Quantitative	Bannoud et al. (2019)
G	Cy3XG	Cyanidin-3-(2″-xylose-galactoside) expressed as mg/g fw	Quantitative	Bannoud et al. (2019)
GG	Cy3XGG	Cyanidin-3-(2″-xylose-6-glucose-galactoside) expressed as mg/g fw	Quantitative	Bannoud et al. (2019)
SGG	Cy3XSGG	Cyanidin-3-(2″-xylose-6″-sinapoyl-glucose-galactoside) expressed as mg/g fw	Quantitative	Bannoud et al. (2019)
FGG	Cy3XFGG	Cyanidin-3-(2″-xylose-6″-feruloyl-glucose-galactoside) expressed as mg/g fw	Quantitative	Bannoud et al. (2019)
CGG	Cy3XCGG	Cyanidin-3-(2″-xylose-6″-(4-coumaroyl)glucose-galactoside) expressed as mg/g fw	Quantitative	Bannoud et al. (2019)
SumAA(%)		Total acylated anthocyanins expressed as percentage of total anthocyanins	Quantitative	Bannoud et al. (2019)
SumNAA(%)		Total Non-acylated anthocyanins expressed as percentage of total anthocyanins	Quantitative	Bannoud et al. (2019)
G(%)	Cy3XG	Cyanidin-3-(2″-xylose-galactoside) expressed as percentage of total anthocyanins	Quantitative	Cavagnaro et al. (2014), Iorizzo et al. (2019), Bannoud et al. (2019), Curaba et al. (2020)
GG(%)	Cy3XGG	Cyanidin-3-(2″-xylose-6-glucose-galactoside) expressed as percentage of total anthocyanins	Quantitative	Cavagnaro et al. (2014), Iorizzo et al. (2019), Bannoud et al. (2019), Curaba et al. (2020)
SGG(%)	Cy3XSGG	Cyanidin-3-(2″-xylose-6″-sinapoyl-glucose-galactoside) expressed as percentage of total anthocyanins	Quantitative	Cavagnaro et al. (2014), Iorizzo et al. (2019), Bannoud et al. (2019), Curaba et al. (2020)
FGG(%)	Cy3XFGG	Cyanidin-3-(2″-xylose-6″-feruloyl-glucose-galactoside) expressed as percentage of total anthocyanins	Quantitative	Cavagnaro et al. (2014), Iorizzo et al. (2019), Bannoud et al. (2019), Curaba et al. (2020)
CGG(%)	Cy3XCGG	Cyanidin-3-(2″-xylose-6″-(4-coumaroyl)glucose-galactoside) expressed as percentage of total anthocyanins	Quantitative	Cavagnaro et al. (2014), Iorizzo et al. (2019), Bannoud et al. (2019), Curaba et al. (2020)

## Sheet: Supplementary Table 2
Supplementary Table 2. QTL and simply-inherited traits conditioning the presence and concentration of carrot anthocyanins mapped in chromosome 3.
QTL ID	QTL ID used for Table 1 and Figure 2	In Fig. 2	Mapping Population	Tissue	Mapping method	Max. LOD	% variation explained	Position of peak marker (cM)	Flanking markers	1.5 LOD interval (cM)	1.5 LOD interval (nt)		Nearest marker	Difference LOD interval (nt)	Reference
P1/10117	P1	yes	F2-10117	whole root	Kosambi	NA	100	-	K2075-K2456	-	1629274	3879068	-	2249794	Yildiz et al. 2013
Raa1/70349 fine	Raa1	yes	F2-70349	whole root	Kosambi	NA	100	-	K0149-K0643	-	11691710	12028668	-	336958	Curaba et al., 2020
P3/95710	P3	yes	F2-95710	whole root	Kosambi	NA	100	-	DCAR_10731 - DCAR_10797	-	27654776	28747685	-	1092909	Iorizzo et al., 2019
Cy3XG-Q1/70349 fine	G(%)	yes	F2-70349	whole root	MI	29.3	38.6	28	K0545 - K3153	27.0-30	26699910	31899651	K0627	5199741	Curaba et al. 2020
Cy3XGG-Q1/70349 fine	GG(%)	yes	F2-70349	whole root	MI	29.2	37.1	24	K2309 - K0545	22.0-26.0	25684689	26699910	K2309	1015221	Curaba et al. 2020
Cy3XGG-Q2/70349 fine	GG(%)	yes	F2-70349	whole root	MI	27.3	33.9	4	K0156 - K0643	3.0-4.6	10467767	12141724	K0149	1673957	Curaba et al. 2020
Cy3XSGG-Q1/70349 fine	SGG(%)	yes	F2-70349	whole root	MI	48.9	44.5	28	K0653 - K3153	27.4-30.0	27460875	31899651	K0627	4438776	Curaba et al. 2020
Cy3XSGG-Q2/70349 fine	SGG(%)	yes	F2-70349	whole root	MI	9.6	6.2	4	K0149 - K2682	3.8-4.4	11691710	12028668	K0149	336958	Curaba et al. 2020
Cy3XFGG-Q1/70349 fine	FGG(%)	yes	F2-70349	whole root	MI	67.9	51.2	29	K0653 - K3153	27.4-30.0	27460875	31899651	K0627	4438776	Curaba et al. 2020
Cy3XFGG-Q2/70349 fine	FGG(%)	yes	F2-70349	whole root	MI	16.9	7.9	3.8	K2710 - K2682	2.6-4.4	10216318	12028668	K0149	1812350	Curaba et al. 2020
Cy3XCGG-Q1/70349 fine	CGG(%)	yes	F2-70349	whole root	MI	30	39.1	27.3	K2309 - K3153	21.0-30.0	25684689	31899651	K0627	6214962	Curaba et al. 2020
RPTEQ1/70349 fine	RTPE-Q1	yes	F2-70349	whole root	MI	51	53	27.5	K0545 - pindel2	27.0-27.9	26699910	27954846	DcMYB6-7-11	1254936	Curaba et al. 2020
TotalANT/5171 - Knott	TotalANT	yes	F4-5171	whole root	HK	4.92539	14.55	69.19	GBS-3_12347835 - 31144554	40.88 - 83.45	12347835	31144554	3_27468363	18796719	Bannoud et al., 2019
TotalAcylated/5171 - Knott	SumAA	yes	F4-5171	whole root	HK	6.67	16.94	69.173	GBS-3_12347835-31144554	40.88 - 83.46	12347835	31144554	3_27468363	18796719	Bannoud et al., 2019
Cy3XFGG/5171 - Knott	FGG	yes	F4-5171	whole root	HK	5.53	13.7	69.173	GBS-3_12347835-31144554	40.88 - 83.46	12347835	31144554	3_27468363	18796719	Bannoud et al., 2019
Cy3XGG/5171 - Knott	GG	yes	F4-5171	whole root	HK	4.17	13.13	69.19	GBS-3_23294254-31144554	61.93 - 83.46	23294254	31144554	3_27468363	7850300	Bannoud et al., 2019
PAP	PAP/5171	yes	F4-5171	Petiole	HK	11.72	29.01	69.17	GBS-3_25954299-29319767	67.28 - 71.82	25954299	29319767	3_27468363	3365468	Bannoud et al., 2019
Phloem	Phloem/5171	yes	F4-5171	Phloem	HK	11.72	29.01	69.17	GBS-3_25954299-29319767	67.28 - 71.82	25954299	29319767	3_27468363	3365468	Bannoud et al., 2019
TotalNon-Acylated(%)/5171 - Knott	SumNAA(%)	yes	F4-5171	whole root	HK	11.72	29.01	69.17	GBS-3_25954299-29319767	67.28 - 71.82	25954299	29319767	3_27468363	3365468	Bannoud et al., 2019
Cy3XGG(%)/5171 - Knott	GG(%)	yes	F4-5171	whole root	HK	23.39	62.78	69.19	GBS-3_25954299-29319767	67.28 - 71.82	25954299	29319767	3_27468363	3365468	Bannoud et al., 2019
Cy3XG(%)/5171 - Knott	G(%)	yes	F4-5171	whole root	HK	7.78	19.72	69.19	GBS-3_25954299-29319767	67.28 - 71.82	25954299	29319767	3_27468363	3365468	Bannoud et al., 2019
Cy3XSGG(%)/5171 - Knott	SGG(%)	yes	F4-5171	whole root	HK	24.52	55.92	69.19	GBS-3_25954299-29319767	67.28 - 71.82	25954299	29319767	3_27468363	3365468	Bannoud et al., 2019
Cy3XCGG(%)/5171 - Knott	CGG(%)	yes	F4-5171	whole root	HK	19.78	56.33	69.19	GBS-3_25954299-29319767	67.28 - 71.82	25954299	29319767	3_27468363	3365468	Bannoud et al., 2019
Cy3XSGG/5171 - Knott	SGG	yes	F4-5171	whole root	HK	27.66	27.66	78.165	GBS-3_25954299-31144554	67.28 - 83.46	25954299	31144554	3_30320900	5190255	Bannoud et al., 2019
TotalAcylated(%)/5171 - Knott	SumAA(%)	yes	F4-5171	whole root	HK	57.02	90.71	69.19	GBS-3_27468363-29319767	69.17 - 71.82	27468363	29319767	3_27468363	1851404	Bannoud et al., 2019
Cy3XFGG(%)/5171 - Knott	FGG(%)	yes	F4-5171	whole root	HK	50.09	87.95	69.19	GBS-3_27468363-29319767	69.17 - 71.82	27468363	29319767	3_27468363	1851404	Bannoud et al., 2019
PAP	PAP/3242	yes	F2-3242	Petiole	-	-	-	65	GBS-3_27356688-29277488	63.15–66.37	27356688	29277488	K2590b	1920800	Bannoud et al., 2019
XAP	XAP/3242	yes	F2-3242	xylem	-	-	-	65.34	GBS-3_27356688-29895002	63.15–67.52	27356688	29895002	3_28568500	2538314	Bannoud et al., 2019
Ph-TotalANT/3242 -mul map	Ph-TotalANT	yes	F2-3242	phloem	MI	20.1194	17.304	20	GBS-3_2896034-3394589	17.20302 -20.92402	2896034	3394589	3_3324326	498555	Bannoud et al., 2019
Ph-TotalAcylated/3242 -mul map	Ph-SumAA	yes	F2-3242	phloem	MI	17.24	20.96	21.74	GBS-3_2896034-4844562	17.2 -23.95	2896034	4844562	3_3394710	1948528	Bannoud et al., 2019
Ph-TotalNon-Acylated/3242 -mul map	Ph-SumNAA	yes	F2-3242	phloem	MI	11.41	10.211	20.34	GBS-3_2896034-4844562	17.2 -23.65	2896034	4844562	3_3324326	1948528	Bannoud et al., 2019
Ph-G/3242 -mul map	Ph-G	yes	F2-3242	phloem	MI	13.1575	11.47	20	GBS-3_2896034-4002091	17.20302 -22.91003	2896034	4002091	3_3324326	1106057	Bannoud et al., 2019
Ph-SGG /3242 -mul map	Ph-SGG	yes	F2-3242	phloem	MI	16.7693	48.9	20	GBS-3_2896034-4075544	17.20302 -23.54103	2896034	4075544	3_3324326	1179510	Bannoud et al., 2019
Ph-CGG(%)/3242 -mul map	Ph-CGG(%)	yes	F2-3242	phloem	MI	5.88737	9.612	22	GBS-3_3324326-4844562	20.33602 -23.95203	3324326	4844562	3_3394710	1520236	Bannoud et al., 2019
Ph-TotalNon-Acylated(%) -mul map	Ph-SumNAA(%)	yes	F2-3242	phloem	MI	80.23	38.51	22.54	GBS-3_3394611-4075544	21.62 -23.54	3394611	4075544	3_3716735	680933	Bannoud et al., 2019
Ph-GG(%)/3242 -mul map	Ph-GG(%)	yes	F2-3242	phloem	MI	54.8346	32.04	22.544	GBS-3_3394611-4075544	21.62702 -23.54103	3394611	4075544	3_3716735	680933	Bannoud et al., 2019
Ph-G(%)/3242 -mul map	Ph-G(%)	yes	F2-3242	phloem	MI	92.195	41.8835	22.544	GBS-3_3394611-4002091	21.627 -22.91	3394611	4002091	3_3716735	607480	Bannoud et al., 2019
Ph-FGG /3242 -mul map	Ph-FGG	yes	F2-3242	phloem	MI	30.7831	25.49	34.9091	GBS-3_3394611-12989354	21.62702 -36.97305	3394611	12989354	11691710	9594743	Bannoud et al., 2019
Ph-TotalAcylated(%)/3242 -mul map	Ph-SumAA(%)	yes	F2-3242	phloem	MI	116.13	48.363	22.91	GBS-3_4002091-4075544	22.91 -23.54	4002091	4075544	4002091	73453	Bannoud et al., 2019
Ph-FGG(%)/3242 -mul map	Ph-FGG(%)	yes	F2-3242	phloem	MI	53.2333	46.084	23	GBS-3_4002091-4075544	22.91003 -23.54103	4002091	4075544	3_4002091	73453	Bannoud et al., 2019
Ph-CGG(%)/3242 -mul map	Ph-CGG(%)	yes	F2-3242	phloem	MI	3.86063	6.104	31.7321	GBS-3_7925825-34211276	27.45204 -75.06108	7925825	34211276	3_10027571	26285451	Bannoud et al., 2019
Ph-CGG /3242 -mul map	Ph-CGG	yes	F2-3242	phloem	MI	8.8462	22.64	20.336	GBS-3_2501427-11598279	14.90801 -34.39505	2501427	11598279	3_3324326	9096852	Bannoud et al., 2019
Ph-GG /3242 -mul map	Ph-GG	yes	F2-3242	phloem	MI	10.3595	9.93	19	GBS-3_2501427-4002091	14.908 -22.91	2501427	4002091	3_3324326	1500664	Bannoud et al., 2019
Ph-TotalAcylated(%)/3242 -mul map	Ph-SumAA(%)	yes	F2-3242	phloem	MI	102.82	31.59	58.77	GBS-3_26273113-26660889	58.77 -61.901	26273113	26660889	3_26273113	387776	Bannoud et al., 2019
Ph-TotalNon-Acylated(%) -mul map	Ph-SumNAA(%)	yes	F2-3242	phloem	MI	87.39	48.92	58.77	GBS-3_26273113-26660889	58.77 -61.91	26273113	26660889	3_26273113	387776	Bannoud et al., 2019
Ph-GG(%)/3242 -mul map	Ph-GG(%)	yes	F2-3242	phloem	MI	61.9756	41.732	60	GBS-3_26273113-26660889	58.77006 -61.90606	26273113	26660889	3_26273113	387776	Bannoud et al., 2019
Ph-G(%)/3242 -mul map	Ph-G(%)	yes	F2-3242	phloem	MI	97.69	50.1154	60	GBS-3_26273113-26660889	58.77 -61.906	26273113	26660889	3_26273113	387776	Bannoud et al., 2019
Ph-SGG(%)/3242 -mul map	Ph-SGG(%)	yes	F2-3242	phloem	MI	84.4855	45.8834	23	GBS-3_26273113-26660889	22.91 -23.541	26273113	26660889	3_4002091	387776	Bannoud et al., 2019
Ph-SGG(%)/3242 -mul map	Ph-SGG(%)	yes	F2-3242	phloem	MI	74.3626	32.5794	61	GBS-3_26273113-26660889	58.77 -61.906	26273113	26660889	3_26660889	387776	Bannoud et al., 2019
Ph-FGG(%)/3242 -mul map	Ph-FGG(%)	yes	F2-3242	phloem	MI	46.6746	35.607	60	GBS-3_26273113-26660889	58.77006 -61.90606	26273113	26660889	3_26273113	387776	Bannoud et al., 2019
Ph-FGG /3242 -mul map	Ph-FGG	yes	F2-3242	phloem	MI	32.4442	27.67	60	GBS-3_26273113-26660889	58.77006 -61.90606	26273113	26660889	3_26273113	387776	Bannoud et al., 2019
Ph-CGG /3242 -mul map	Ph-CGG	yes	F2-3242	phloem	MI	5.61914	13.66	66.3681	GBS-3_26273113-30638001	58.77006 -70.26507	26273113	30638001	3_29277488	4364888	Bannoud et al., 2019
Ph-TotalAcylated/3242 -mul map	Ph-SumAA	yes	F2-3242	phloem	MI	15.78	18.72	65.34	GBS-3_26660889-29895002	?	26660889	29895002	3_28568500	3234113	Bannoud et al., 2019
Ph-TotalANT/3242 -mul map	Ph-TotalANT	yes	F2-3242	phloem	MI	26.4968	25.446	65.3381	GBS-3_27356688-29895002	63.15406 -67.51707	27356688	29895002	3_28568500	2538314	Bannoud et al., 2019
Ph-TotalNon-Acylated/3242 -mul map	Ph-SumNAA	yes	F2-3242	phloem	MI	28.21	33.61	65.34	GBS-3_27356688-29277488	63.15 -66.37	27356688	29277488	3_28568500	1920800	Bannoud et al., 2019
Ph-GG /3242 -mul map	Ph-GG	yes	F2-3242	phloem	MI	26.7127	33.77	65.3381	GBS-3_27356688-29895002	63.15406 -67.51707	27356688	29895002	3_28568500	2538314	Bannoud et al., 2019
Ph-G/3242 -mul map	Ph-G	yes	F2-3242	phloem	MI	29.6789	34.343	65.3381	GBS-3_27356688-29277488	63.15406 -66.36807	27356688	29277488	3_28568500	1920800	Bannoud et al., 2019
Ph-SGG /3242 -mul map	Ph-SGG	yes	F2-3242	phloem	MI	19.1749	58.23	65	GBS-3_27356688-29895002	63.15406 -67.51707	27356688	29895002	3_28568500	2538314	Bannoud et al., 2019
Xy-GG(%)/3242 -mul map	Xy-GG(%)	yes	F2-3242	xylem	MI	12.99	32.4	60	GBS-3_25946244-26273113	57.00–60.00	25946244	26273113	3_26273113	326869	Bannoud et al., 2019
Xy-SumNAA/3242 -mul map	Xy-SumNAA	yes	F2-3242	xylem	MI	14.69	35.4	64	GBS-3_26273113-30638001	60.00–70.26	26273113	30638001	K2590b	4364888	Bannoud et al., 2019
Xy-SumAA/3242 -mul map	Xy-SumAA	yes	F2-3242	xylem	MI	22.92	48.7	64	GBS-3_26273113-29895002	60.00–67.00	26273113	29895002	K2590b	3621889	Bannoud et al., 2019
Xy-CGG(%)/3242 -mul map	Xy-CGG(%)	yes	F2-3242	xylem	MI	6.46	17.6	62	GBS-3_26273113-41368863	59.00–82.00	26273113	41368863	3_26660889	15095750	Bannoud et al., 2019
Xy-TotalANT/3242 -mul map	Xy-TotalANT	yes	F2-3242	xylem	MI	23.29	49.8	64	GBS-3_26660889-29895002	62.00–67.00	26660889	29895002	K2590b	3234113	Bannoud et al., 2019
Xy-G(%)/3242 -mul map	Xy-G(%)	yes	F2-3242	xylem	MI	14.61	35.1	64	GBS-3_26660889-29895002	62.00–67.00	26660889	29895002	K2590b	3234113	Bannoud et al., 2019
Xy-SGG(%)/3242 -mul map	Xy-SGG(%)	yes	F2-3242	xylem	MI	21.72	47.5	64	GBS-3_26660889-29895002	62.00–67.00	26660889	29895002	K2590b	3234113	Bannoud et al., 2019
Xy-FGG(%)/3242 -mul map	Xy-FGG(%)	yes	F2-3242	xylem	MI	22.91	48.7	65.34	GBS-3_26660889-29895002	62.00–67.50	26660889	29895002	3_28568500	3234113	Bannoud et al., 2019
Ph-TotalNon-Acylated(%)/3242 - Knott	Ph-SumNAA(%)	no	F2-3242	phloem	HK	45.09	8.154	65.34	GBS-3_27356688-29277488	63.15 - 66.34	27356688	29277488	3_28568500	1920800	Bannoud et al., 2019
Ph-GG /3242 - Knott	Ph-GG	no	F2-3242	phloem	HK	9.64178	9.511	16.699	GBS-3_2501427-4844562	14.90 - 23.95	2501427	4844562	3_2645888	2343135	Bannoud et al., 2019
Ph-CGG /3242 - Knott	Ph-CGG	no	F2-3242	phloem	HK	8.84417	22.63	20	GBS-3_2501427-11598279	14.90 - 34.39	2501427	11598279	3_3324326	9096852	Bannoud et al., 2019
Ph-TotalANT/3242 - Knott	Ph-TotalANT	no	F2-3242	phloem	HK	18.1879	16.135	20	GBS-3_2896034-5386392	17.20302 - 25.12003	2896034	5386392	3_3324326	2490358	Bannoud et al., 2019
Ph-TotalAcylated/3242 - Knott	Ph-SumAA	no	F2-3242	phloem	HK	21.05	17.28	21.74	GBS-3_2896034-4844562	17.2 - 23.95	2896034	4844562	3_3394710	1948.53	Bannoud et al., 2019
Ph-TotalNon-Acylated/3242 - Knott	Ph-SumNAA	no	F2-3242	phloem	HK	8.26	8.26	21.74	GBS-3_2896034-11598279	17.2 - 34.39	2896034	11598279	3_3324326	8702245	Bannoud et al., 2019
Ph-G/3242 - Knott	Ph-G	no	F2-3242	phloem	HK	11.4224	10.512	20	GBS-3_2896034-5386392	17.20 - 25.12	2896034	5386392	3_3324326	2490358	Bannoud et al., 2019
Ph-SGG /3242 - Knott	Ph-SGG	no	F2-3242	phloem	HK	16.6262	48.37	21.743	GBS-3_2896034-4844562	17.20 - 23.95	2896034	4844562	3_3394710	1948528	Bannoud et al., 2019
Ph-CGG(%)/3242 - Knott	Ph-CGG(%)	no	F2-3242	phloem	HK	6.01215	9.823	22	GBS-3_3394589-4844562	20.92 - 23.95	3394589	4844562	3_3394710	1449973	Bannoud et al., 2019
Ph-TotalAcylated(%)/3242 - Knott	Ph-SumAA(%)	no	F2-3242	phloem	HK	59.6	53.4	21.74	GBS-3_3394611-4075544	21.63 - 23.54	3394611	4075544	3_3394710	680933	Bannoud et al., 2019
Ph-TotalNon-Acylated(%)/3242 - Knott	Ph-SumNAA(%)	no	F2-3242	phloem	HK	37.38	7.392	22.91	GBS-3_3394611-4075544	21.63 - 23.54	3394611	4075544	3_4002091	680933	Bannoud et al., 2019
Ph-GG(%)/3242 - Knott	Ph-GG(%)	no	F2-3242	phloem	HK	27.747	36.22	21.743	GBS-3_3394611-4075544	24.623 - 25.254	3394611	4075544	3_3394710	680933	Bannoud et al., 2019
Ph-G(%)/3242 - Knott	Ph-G(%)	no	F2-3242	phloem	HK	36.9057	33.16	21.743	GBS-3_3394611-4075544	21.627 - 23.541	3394611	4075544	3_3394710 3	680933	Bannoud et al., 2019
Ph-SGG(%)/3242 - Knott	Ph-SGG(%)	no	F2-3242	phloem	HK	50.0392	45.846	21.743	GBS-3_3394611-4075544	21.627 - 23.541	3394611	4075544	3_3394710	680933	Bannoud et al., 2019
Ph-FGG(%)/3242 - Knott	Ph-FGG(%)	no	F2-3242	phloem	HK	38.2826	41.851	22.91	GBS-3_3394611-4075544	21.62 - 23.54	3394611	4075544	3_4002091	680933	Bannoud et al., 2019
Ph-FGG /3242 - Knott	Ph-FGG	no	F2-3242	phloem	HK	30.2252	25.786	21.743	GBS-3_3394611-4075544	21.62 - 23.54	3394611	4075544	3_3394710	680933	Bannoud et al., 2019
Ph-CGG(%)/3242 - Knott	Ph-CGG(%)	no	F2-3242	phloem	HK	3.8997	6.162	31.7321	GBS-3_7925825-34211276	27.45 - 75.06	7925825	34211276	3_10027571	26285451	Bannoud et al., 2019
Ph-CGG /3242 - Knott	Ph-CGG	no	F2-3242	phloem	HK	5.48198	13.29	66.3681	GBS-3_25946244-30638001	56.79 - 70.26	25946244	30638001	3_29277488	4691757	Bannoud et al., 2019
Ph-TotalAcylated(%)/3242 - Knott	Ph-SumAA(%)	no	F2-3242	phloem	HK	39.3	23.85	65.34	GBS-3_26273113-29277488	58.77 - 66.37	26273113	29277488	3_28568500	3004375	Bannoud et al., 2019
Ph-G(%)/3242 - Knott	Ph-G(%)	no	F2-3242	phloem	HK	40.6685	39.17	61	GBS-3_26273113-29277488	58.77 - 66.368	26273113	29277488	3_26660889	3004375	Bannoud et al., 2019
Ph-SGG(%)/3242 - Knott	Ph-SGG(%)	no	F2-3242	phloem	HK	34.007	23.085	64.83	GBS-3_26273113-29277488	58.77 - 66.36	26273113	29277488	K2590b	3004375	Bannoud et al., 2019
Ph-FGG(%)/3242 - Knott	Ph-FGG(%)	no	F2-3242	phloem	HK	32.1	31.442	60	GBS-3_26273113-26660889	58.77 - 61.90	26273113	26660889	3_26273113	387776	Bannoud et al., 2019
Ph-TotalANT/3242 - Knott	Ph-TotalANT	no	F2-3242	phloem	HK	25.0168	24.952	65.3381	GBS-3_27356688-29895002	63.15406 - 67.51707	27356688	29895002	3_28568500	2538314	Bannoud et al., 2019
Ph-GG(%)/3242 - Knott	Ph-GG(%)	no	F2-3242	phloem	HK	36.82	23.18	65	GBS-3_27356688-29277488	63.154 - 66.368	27356688	29277488	3_28568500	1920800	Bannoud et al., 2019
Ph-TotalAcylated/3242 - Knott	Ph-SumAA	no	F2-3242	phloem	HK	18.68	15.74	65.34	GBS-3_27356688-29895002	65.12 - 67.52	27356688	29895002	3_28568500	2628314	Bannoud et al., 2019
Ph-TotalNon-Acylated/3242 - Knott	Ph-SumNAA	no	F2-3242	phloem	HK	21.33	21.33	65.34	GBS-3_27356688-30415643	63.15 - 68.95	27356688	30415643	3_28568500	3058955	Bannoud et al., 2019
Ph-GG /3242 - Knott	Ph-GG	no	F2-3242	phloem	HK	28.2486	38.2	65.3381	GBS-3_27356688-30415643	63.15 - 68.94	27356688	30415643	3_28568500	3058955	Bannoud et al., 2019
Ph-G/3242 - Knott	Ph-G	no	F2-3242	phloem	HK	27.6412	33.514	65.3381	GBS-3_27356688-29895002	63.15 - 67.51	27356688	29895002	3_28568500	2538314	Bannoud et al., 2019
Ph-SGG /3242 - Knott	Ph-SGG	no	F2-3242	phloem	HK	17.3283	51.01	65.3381	GBS-3_27356688-29895002	63.15 - 67.51	27356688	29895002	3_28568500	2538314	Bannoud et al., 2019
Ph-FGG /3242 - Knott	Ph-FGG	no	F2-3242	phloem	HK	29.772	25.195	65.3381	GBS-3_27356688-29277488	63.15 - 66.36	27356688	29277488	3_28568500	1920800	Bannoud et al., 2019
Raa1/5392	Raa1	no	F2-5392	whole root	Kosambi	NA	100	NA	K0149-K2682	NA	11691710	12028668	12028668	336958	Curaba et al. 2020
Raa1/5394	Raa1	no	F2-5392	whole root	Kosambi	NA	100	NA	K0149-K2682	NA	11691710	12028668	12028668	336958	Curaba et al. 2020
P3/70349 bin	P3	no	F2-70349	whole root	Kosambi	NA	100	NA	ESSR014-aagcaa5	NA	24887939	27394097	NA	2506158	Cavagnaro et al. 2014
P3/5394	P3	no	F3-5394	whole root	Kosambi	NA	100	NA	DCAR_10571 - K1402	NA	25665701	28374100	NA	2708399	Iorizzo et al., 2019
P3/5723	P3	no	F5-5723	whole root	Kosambi	NA	100	NA	K2590-K3321	NA	27715709	28237135	NA	521426	Iorizzo et al., 2019
Cy3XCGG/5171 - Knott	CGG	no	F4-5171	whole root	HK	4.6	11.17	69.173	GBS-3_3105244-31144554	0 - 83.45	3105244	31144554	3_27468363	28039310	Bannoud et al., 2019
															Parsons et al. 2015

## Sheet: Supplementary Table 3
Supplementary Table 3. Mapped QTL conditioning the concentration of carrot anthocyanins, in chromosome 1, 2, 4-9.
QTL ID	QTL ID abbreviation (Figure 2)	In Fig. 2	Mapping Population	Tissue	Mapping method	Max. LOD	% variation explained	Position of peak marker (cM)	Flanking markers	1.5 LOD interval (cM)	1.5 LOD interval (nt)		Nearest marker	Difference LOD interval (nt)	Reference
CHR. 1
RTPE-Q2	RTPE-Q2	yes	F2-70349	whole root	MI	3.7	4.9	70.283	K3164-K1524	61.87 - 86.88	29140056	48883359	38748195	19743303	Cavagnaro et al. 2014
Cy3XGG-Q3	GG(%)	yes	F2-70349	whole root	MI	71.4	23.4	82.466	K1934-K1964	78.92 - 82.46	45464872	46539123	46539123	1074251	Cavagnaro et al. 2014
CHR. 2
Ph-SGG(%)/3242 -mul map	Ph-SGG(%)	yes	F2-3242	phloem	MI	4.4046	0.5304	3.553	GBS-2_342937 - 1173682	0 -7.64	342937	1173682	2_663042	830745	Bannoud et al., 2019
Ph-GG(%)/3242 -mul map	Ph-GG(%)	yes	F2-3242	phloem	MI	4.72135	1.132	67.294	GBS-2_11230332-43702920	46.67104 -110.0191	11230332	43702920	2_27218110	32472588	Bannoud et al., 2019	-
Ph-TotalAcylated(%)/3242 -mul map	Ph-SumAA(%)	yes	F2-3242	phloem	MI	7.89	0.38	65.19	GBS-2_20282000-27218110	61.72 -67.29	20282000	27218110	2_26291912	6936110	Bannoud et al., 2019	-
Cy3XG-Q3	G	yes	F2-70349	whole root	MI	6.2	9.6	68.56	K3328-K3340	67.682-69.887	42704019	43556361	43012371	852342	Cavagnaro et al. 2014
CHR. 4
Cy3XFGG-Q3/70349	FGG(%)	yes	F2-70349	whole root	MI	13.9	4.4	39.765	K1377-K3257	37.688-41.937	15278739	12663194	13867333		Cavagnaro et al. 2014
Ph-FGG(%)/3242 -mul map	Ph-FGG(%)	yes	F2-3242	phloem	MI	6.3583	2.393	28	GBS-4_6010436-11284556	12.704 -33.31101	6010436	11284556	4_9048220	5274120	Bannoud et al., 2019
Ph-G/3242 -mul map	Ph-G	yes	F2-3242	phloem	MI	8.77693	7.123	64.3861	GBS-4_25231548-27200449	63.30205 -66.13406	25231548	27200449	4_26528512	1968901	Bannoud et al., 2019
Ph-G(%)/3242 -mul map	Ph-G(%)	yes	F2-3242	phloem	MI	8.837	0.8081	64.386	GBS-4_25231548-27200449	63.302 -66.134	25231548	27200449	4_26528512	1968901	Bannoud et al., 2019
Ph-GG /3242 -mul map	Ph-GG	yes	F2-3242	phloem	MI	10.6682	10.28	64.386	GBS-4_25231548-29514675	63.3 -70.6371	25231548	29514675	4_26528512	4283127	Bannoud et al., 2019
Ph-GG(%)/3242 -mul map	Ph-GG(%)	yes	F2-3242	phloem	MI	13.7561	3.819	64.3861	GBS-4_25231548-27200449	63.30205 -66.13406	25231548	27200449	4_26528512	1968901	Bannoud et al., 2019
Ph-TotalAcylated(%)/3242 -mul map	Ph-SumAA(%)	yes	F2-3242	phloem	MI	5.44	0.25	12.7	GBS-4_823932-8784350	0 -15.76	823932	8784350	4_6010436	7960418	Bannoud et al., 2019
Ph-TotalNon-Acylated/3242 -mul map	Ph-SumNAA	yes	F2-3242	phloem	MI	9.35	8.09	64.39	GBS-4_25231548-28735479	63.3 -70.11	25231548	28735479	4_26528512	3503931	Bannoud et al., 2019
Ph-TotalNon-Acylated(%) -mul map	Ph-SumNAA(%)	yes	F2-3242	phloem	MI	16.95	2.42	6.39	GBS-4_25231548-27109100	63.3 -65.77	25231548	27109100	4_26528512	1877552	Bannoud et al., 2019
Ph-TotalANT/3242 -mul map	Ph-TotalANT	yes	F2-3242	phloem	MI	6.7855	4.682	69.9981	GBS-4_25231548-30359233	63.30205 -72.59009	25231548	30359233	4_28623267	5127685	Bannoud et al., 2019
Ph-FGG(%)/3242 - Knott	Ph-FGG(%)	no	F2-3242	phloem	HK	4.17	2.547	15	GBS-4_6010436-13477667	12.704 - 43.319	6010436	13477667	4_8784350	7467231	Bannoud et al., 2019
Ph-G/3242 - Knott	Ph-G	no	F2-3242	phloem	HK	7.54683	6.523	64.3861	GBS-4_25231548-27200449	63.30 - 66.13	25231548	27200449	4_26528512	1968901	Bannoud et al., 2019
Ph-GG /3242 - Knott	Ph-GG	no	F2-3242	phloem	HK	9.52509	9.378	64.3861	GBS-4_24410562-30359233	62.96 - 72.59	24410562	30359233	4_26528512	5948671	Bannoud et al., 2019
Ph-GG(%)/3242 - Knott	Ph-GG(%)	no	F2-3242	phloem	HK	6.777	3.98	64.386	GBS-4_22698558-27311183	59.812 - 66.59	22698558	27311183	4_26528512	4612625	Bannoud et al., 2019
Ph-TotalNon-Acylated/3242 - Knott	Ph-SumNAA	no	F2-3242	phloem	HK	6.23	6.23	64.39	GBS-4_24410562-29043565	62.97 - 68.88	24410562	29043565	4_26528512	4633003	Bannoud et al., 2019
Ph-TotalANT/3242 - Knott	Ph-TotalANT	no	F2-3242	phloem	HK	5.78081	4.184	69.9981	GBS-4_24410562-32528501	62.96905 - 82.0891	24410562	32528501	4_28623267	8117939	Bannoud et al., 2019
CHR. 5
Ph-TotalANT/3242 -mul map	Ph-TotalANT	yes	F2-3242	phloem	MI	3.68358	2.42	3.33	GBS-5_1867584-39061371	0 -69.268094	1867584	39061371	5_3003169	37193787	Bannoud et al., 2019
Ph-FGG /3242 - Knott	Ph-FGG	yes	F2-3242	phloem	HK	4.27218	2.356	3.33	GBS-5_1867584-6247610	0 - 6.06	1867584	6247610	5_3003169	4380026	Bannoud et al., 2019
CHR. 6
Cy3XG-Q4/70349	G(%)	yes	F2-70349	whole root	MI	3.6	5.3	7.219	K1768-K2520	7.219-15.968	1336937	2708934	1336937	1371997	Cavagnaro et al. 2014
Cy3XSGG-Q3/7349	SGG	yes	F2-70349	whole root	MI	8.4	5.7	54.745	K1559-K2791	50.907-61.937	18866928	34018862	24399992	15151934	Cavagnaro et al. 2014
Ph-SGG(%)/3242 -mul map	Ph-SGG(%)	yes	F2-3242	phloem	MI	7.9964	1.0197	111.592	GBS-6_34032205-36100743	106.29 -111.5921	34032205	36100743	6_36100743	2068538	Bannoud et al., 2019
Ph-SGG(%)/3242 - Knott	Ph-SGG(%)	no	F2-3242	phloem	HK	3.202	1.291	111.592	GBS-6_34032205-36100743	106.2901 - 111.5921	34032205	36100743	6_36100743	2068538	Bannoud et al., 2019
CHR. 7
Cy3XCGG/5171 - Knott	CGG	yes	F4-5171	whole root	HK	4.89	11.93	12.55	GBS-7_68837-5679171	0 - 22.02	68837	5679171	7_2986678	5610334	Bannoud et al., 2019
Cy3XFGG/5171 - Knott	FGG	yes	F4-5171	whole root	HK	5.78	14.44	13.97	GBS-7_68837-5679171	0 - 22.02	68837	5679171	7_3382948	5610334	Bannoud et al., 2019
Cy3XG /5171 - Knott	G	yes	F4-5171	whole root	HK	4.91	18.75	16.943	GBS-7_68837-5679171	7.07 - 22.01	68837	5679171	7_3780468	5610334	Bannoud et al., 2019
Cy3XG(%)/5171 - Knott	G(%)	yes	F4-5171	whole root	HK	6.46	15.91	16.943	GBS-7_2430600-5679171	11.08 - 22.02	2430600	5679171	7_3780468	3248571	Bannoud et al., 2019
Cy3XG(%)/5171 - Knott	G(%)	yes	F4-5171	whole root	HK	3.84	8.94	72.365	GBS-7_26452567-30927608	66.77 - 76.17	26452567	30927608	7_29746861	4475041	Bannoud et al., 2019
Cy3XGG/5171 - Knott	GG	yes	F4-5171	whole root	HK	5.08	16.31	20.68	GBS-7_65860-5679171	0 - 22.01	65860	5679171	7_5002412	5613311	Bannoud et al., 2019
Ph-FGG(%)/3242 -mul map	Ph-FGG(%)	yes	F2-3242	phloem	MI	6.37275	2.399	22	GBS-7_609767-13638301	0 -43.95902	609767	13638301	7_5220521	13028534	Bannoud et al., 2019
Ph-G/3242 -mul map	Ph-G	yes	F2-3242	phloem	MI	8.26554	6.653	13.523	GBS-7_1965285-8144129	10.87101 -28.89002	1965285	8144129	7_2581400	6178844	Bannoud et al., 2019
Ph-GG /3242 -mul map	Ph-GG	yes	F2-3242	phloem	MI	10.8529	10.49	21	GBS-7_1965285-8144129	10.871 -28.89	1965285	8144129	7_5220521	6178844	Bannoud et al., 2019
Ph-GG(%)/3242 -mul map	Ph-GG(%)	yes	F2-3242	phloem	MI	8.42713	2.144	22.068	GBS-7_609767-8144129	0 -28.89002	609767	8144129	7_5220521	7534362	Bannoud et al., 2019
Ph-SGG(%)/3242 -mul map	Ph-SGG(%)	yes	F2-3242	phloem	MI	7.91525	1.008	24	GBS-7_609767-8802607	0 -34.896	609767	8802607	7_5314090	8192840	Bannoud et al., 2019
Ph-TotalAcylated(%)/3242 -mul map	Ph-SumAA(%)	yes	F2-3242	phloem	MI	16.68	0.9	1.064	GBS-7_609767-704762	0 -2.2	609767	704762	7_810363	94995	Bannoud et al., 2019
Ph-TotalNon-Acylated/3242 -mul map	Ph-SumNAA	yes	F2-3242	phloem	MI	9.1	7.85	13.52	GBS-7_1965285-8144129	10.87 -28.89	1965285	8144129	7_2581400	6178844	Bannoud et al., 2019
Ph-TotalNon-Acylated(%) -mul map	Ph-SumNAA(%)	yes	F2-3242	phloem	MI	4.53	0.53	22.07	GBS-7_609767-31373463	0 -70.3	609767	31373463	7_5220521	30763696	Bannoud et al., 2019
Ph-TotalANT/3242 -mul map	Ph-TotalANT	yes	F2-3242	phloem	MI	7.48974	5.227	13.523	GBS-7_1205716-8144129	8.00801 -28.89002	1205716	8144129	7_2581400	6938413	Bannoud et al., 2019
Cy3XSGG/5171 - Knott	SGG	yes	F4-5171	whole root	HK	8.012	8.06	12.2	GBS-7_65860-21175906	0 - 55.06	65860	21175906	7_2780276	21110046	Bannoud et al., 2019
Cy3XSGG(%)/5171 - Knott	SGG(%)	yes	F4-5171	whole root	HK	5.18	7.54	16.943	GBS-7_2780276-6489273	12.2 - 24.44	2780276	6489273	7_3780468	3708997	Bannoud et al., 2019
TotalAcylated/5171 - Knott	SumAA	yes	F4-5171	whole root	HK	5.81	14.49	12.55	GBS-7_65860-5679171	0 - 22.01	65860	5679171	7_2986678	5613311	Bannoud et al., 2019
TotalNon-Acylated/5171 - Knott	SumNAA	yes	F4-5171	whole root	HK	5.12	19.46	16.943	GBS-7_68837-5679171	7.07 - 22.01	68837	5679171	7_3780468	5610334	Bannoud et al., 2019
TotalNon-Acylated(%)/5171 - Knott	SumNAA(%)	yes	F4-5171	whole root	HK	5.87	12.74	17.49	GBS-7_2430600-5679171	11.08 - 22.02	2430600	5679171	7_3831279	3248571	Bannoud et al., 2019
TotalANT/5171 - Knott	TotalANT	yes	F4-5171	whole root	HK	5.53203	16.56	12.55	GBS-7_65860-5679171	0 - 22.02	65860	5679171	7_2986678	5613311	Bannoud et al., 2019
Ph-G/3242 - Knott	Ph-G	no	F2-3242	phloem	HK	6.83304	5.839	13.523	GBS-7_609767-8144129	0 - 28.89002	609767	8144129	7_2581400	7534362	Bannoud et al., 2019
Ph-GG /3242 - Knott	Ph-GG	no	F2-3242	phloem	HK	10.7102	10.751	21	GBS-7_1965285-8144129	10.87 - 28.89	1965285	8144129	7_5220521	6178844	Bannoud et al., 2019
Ph-GG(%)/3242 - Knott	Ph-GG(%)	no	F2-3242	phloem	HK	6.594	3.86	22	GBS-7_609767-13193780	0 - 41.186	609767	13193780	7_5220521	12584013	Bannoud et al., 2019
Ph-TotalANT/3242 - Knott	Ph-TotalANT	no	F2-3242	phloem	HK	6.5183	4.773	13.523	GBS-7_609767-8144129	0 - 28.89002	609767	8144129	7_2581400	7534362	Bannoud et al., 2019
CHR. 8
Cy3XG-Q2/70349	G(%)	yes	F2-70349	whole root	HK	7.2	11.3	59.092	K0991-K2905	58.275-60.536	30061502	31382016	30476530	1320514	Cavagnaro et al. 2014
CHR. 9
Ph-GG(%)/3242 -mul map	Ph-GG(%)	yes	F2-3242	phloem	MI	8.76374	2.242	51	GBS-9_12950089-25223310	38.58304 -61.83107	12950089	25223310	9_19154976	12273221	Bannoud et al., 2019
Ph-G(%)/3242 -mul map	Ph-G(%)	yes	F2-3242	phloem	MI	12.86	1.2566	44.748	GBS-9_15097816-20040845	43.037 -52.938	15097816	20040845	9_14985910	4943029	Bannoud et al., 2019
															Parsons et al. 2015

## Sheet: Supplementary Table 4
Supplementary Table 4: List of known carrot anthocyanin structural and regulatory genes.
											Purple ROOT	Purple ROOT	Purple ROOT	Purple ROOT	Purple ROOT	Purple ROOT	Purple ROOT	Purple PHLOEM	Purple PHLOEM	Purple XYLEM	Purple PETIOLE
Function	Gene ID	Locus ID	Alt ID	Full name	Symbol	Coordinate	Overlapping with Anthocyanin QTLs	Cluster with anthocyanin related genes from other species	Functionally characterized	Expressed	Yildiz et al. 2013 ( 2 purple lines; RTqPCR)	Xu et al., 2014 (3 purple lines, RTqPCR)	Iorizzo et al., 2019 (2 purple lines; RNAseq; RTqPCR)	Xu et al., 2019 (7 purple lines; RTqPCR)	Xu et al. 2020 (4 purple lines; RNAseq, RTqPCR)	Curaba et al. 2020 (3 purple lines; RNAseq; RTqPCR)	Kodama et al. 2018 (1 purple line; RNAseq, RTqPCR)	Bannoud et al., 2019 (1 purple line; RNAseq)	Meng et al., 2020 (1 purple lines; RNAseq; RTqPCR)	Meng et al., 2020 (1 purple lines; RNAseq; RTqPCR)	Iorizzo et al., 2019 (2 purple lines; RNAseq; RTqPCR)	GDM*	No. of genes in duplicated blocks**
																							Dc-α WGD	Dc-β WGD	γ WGD
TF	DCAR_030745	LOC108200851	AB218778.1	MYB-related transcription factor	MYB1	DCARv2_Chr9:29370390..29372969	No	No, Iorizzo et al., 2016, Orth		-	-	-	-	-	-	-	-	-	-	-	-	D	2(,)	0()	0()
TF	DCAR_011083	LOC108211522	BAF49441.1	MYB-related transcription factor	MYB2	DCARv2_Chr3:32098199..32100603	Ph-CGG(%)/3242 -mul map; Ph-CGG(%)/3242 - Knott; Xy-CGG(%)/3242 -mul map	No, Orth (Iorizzo et al., 2016)		X	-	-	-	-	-	-	-	-	DW	0	-	W	0()	1(DCAR_025383.2)	0()
TF	DCAR_028315	LOC108197753	BAF49442.1	MYB-related transcription factor	MYB3	DCARv2_Chr8:8778266..8779336	No	Yes, Proanthocyanidins, Iorizzo et al., 2016, Orth		-	-	-	-	-	-	-	-	-	-	-	-	W	0()	1(DCAR_024737.1)	0()
TF	DCAR_015002	LOC108216892	BAF49444.1	MYB-related transcription factor	MYB4 / RAX2	DCARv2_Chr4:16426186..16428272	No	No		X	-	-	-	-	-	-	UP	-	-	-	-	W	1(DCAR_017673.1)	2(,DCAR_009305.1)	1()
TF	DCAR_017673	LOC108221019		MYB-related transcription factor	MYB4-2 / RAX2-like	DCARv2_Chr5:22226323.. 22229683	Ph-TotalANT/3242-mulmap	No, Orth (Iorizzo et al., 2016)		X	-	-	-	-	-	-	UP	-	-	-	-	W	1(DCAR_015002.1)	1()	0()
TF	DCAR_006110	LOC108208253		MYB-related transcription factor	MYB4-3 / RAX2-like	DCARv2_Chr2:21943650.. 21943310	Ph-GG(%)/3242-mulmap; Ph-TotalAcylated(%)/3242-mulmap	No, Orth (Iorizzo et al., 2016)		X	-	-	-	-	-	-	UP	-	-	-	-	S	0()	0()	1()
TF	DCAR_024737	LOC108194193	BAF49445.1	MYB-related transcription factor	MYB5	DCARv2_Chr7:18692086..18693681	Cy3XSGG/5171-Knott; Ph-TotalNon-Acylated(%)-mulmap	Yes, Orth, Proanthocyanidins (Iorizzo et al., 2016)		X	-	-	-	-	-	-	-	-	0	DW	-	W	0()	1(DCAR_028315.1)	0()
TF	DCAR_000385	LOC108192278		MYB-related transcription factor	MYB6	DCARv2_Chr3:27830908..27834114	P2/5723; P3/5394; P3/95710; RPTEQ1/70349-fine; Cy3XSGG-Q1/70349-fine; Cy3XFGG-Q1/70349-fine; Cy3XCGG-Q1/70349-fine; Ph-CGG(%)/3242-mulmap; Ph-CGG(%)/3242-Knott; TotalANT/5171-Knott; TotalAcylated/5171-Knott; Cy3XFGG/5171-Knott; Cy3XGG/5171-Knott; Ph-CGG/3242-Knott; TotalNon-Acylated(%)/5171-Knott; Cy3XGG(%)/5171-Knott; Cy3XG(%)/5171-Knott; Cy3XSGG(%)/5171-Knott; Cy3XCGG(%)/5171-Knott; Cy3XSGG/517…	Yes, Orth, Phyl, Anthocyanin activators (Iorizzo et al., 2019; Bannoud et al., 2019)	Overexpression in Arabidopsis (Xu et al., 2017)	X	-	-	UP	UP	-	-	-	UP	UP	UP	DW	D	0()	0()	0()
TF	DCAR_010745	LOC108213488		MYB-related transcription factor	MYB7 / MYB113-like	DCARv2_Chr3:27816911..27819103	P2/5723; P3/5394; P3/95710; RPTEQ1/70349-fine; Cy3XSGG-Q1/70349-fine; Cy3XFGG-Q1/70349-fine; Cy3XCGG-Q1/70349-fine; Ph-CGG(%)/3242-mulmap; Ph-CGG(%)/3242-Knott; TotalANT/5171-Knott; TotalAcylated/5171-Knott; Cy3XFGG/5171-Knott; Cy3XGG/5171-Knott; Ph-CGG/3242-Knott; TotalNon-Acylated(%)/5171-Knott; Cy3XGG(%)/5171-Knott; Cy3XG(%)/5171-Knott; Cy3XSGG(%)/5171-Knott; Cy3XCGG(%)/5171-Knott; Cy3XSGG/517…	Yes, Orth, Phyl, Anthocyanin activators (Iorizzo et al., 2019; Bannoud et al., 2019)	Overexpression and knockout in carrot (Xu et al., 2019)	X	-	-	UP	UP	-	UP	UP	UP	UP	UP	UP	T	0()	0()	1()
TF	DCAR_010746	LOC108213641		MYB-related transcription factor	MYB8	DCARv2_Chr3:27824309..27826050	P2/5723; P3/5394; P3/95710; RPTEQ1/70349-fine; Cy3XSGG-Q1/70349-fine; Cy3XFGG-Q1/70349-fine; Cy3XCGG-Q1/70349-fine; Ph-CGG(%)/3242-mulmap; Ph-CGG(%)/3242-Knott; TotalANT/5171-Knott; TotalAcylated/5171-Knott; Cy3XFGG/5171-Knott; Cy3XGG/5171-Knott; Ph-CGG/3242-Knott; TotalNon-Acylated(%)/5171-Knott; Cy3XGG(%)/5171-Knott; Cy3XG(%)/5171-Knott; Cy3XSGG(%)/5171-Knott; Cy3XCGG(%)/5171-Knott; Cy3XSGG/517…	Yes, Anthocyanin activators, Iorizzo et al., 2019, Bannoud et al., 2019, Orth, Phyl		-	-	-	0	-	-	-	-	-	-	-	0	T	0()	0()	1()
TF	DCAR_010747	LOC108212502		MYB-related transcription factor	MYB9	DCARv2_Chr3:27901372..27903024	P2/5723; P3/5394; P3/95710; RPTEQ1/70349-fine; Cy3XSGG-Q1/70349-fine; Cy3XFGG-Q1/70349-fine; Cy3XCGG-Q1/70349-fine; Ph-CGG(%)/3242-mulmap; Ph-CGG(%)/3242-Knott; TotalANT/5171-Knott; TotalAcylated/5171-Knott; Cy3XFGG/5171-Knott; Cy3XGG/5171-Knott; Ph-CGG/3242-Knott; TotalNon-Acylated(%)/5171-Knott; Cy3XGG(%)/5171-Knott; Cy3XG(%)/5171-Knott; Cy3XSGG(%)/5171-Knott; Cy3XCGG(%)/5171-Knott; Cy3XSGG/517…	Yes, Anthocyanin activators, Iorizzo et al., 2019, Bannoud et al., 2019, Orth, Phyl		-	-	-	0	-	-	-	-	-	-	-	0	T	0()	0()	1()
TF	DCAR_010749			MYB-related transcription factor	MYB10	DCARv2_Chr3:27938999..27939453	P2/5723; P3/5394; P3/95710; RPTEQ1/70349-fine; Cy3XSGG-Q1/70349-fine; Cy3XFGG-Q1/70349-fine; Cy3XCGG-Q1/70349-fine; Ph-CGG(%)/3242-mulmap; Ph-CGG(%)/3242-Knott; TotalANT/5171-Knott; TotalAcylated/5171-Knott; Cy3XFGG/5171-Knott; Cy3XGG/5171-Knott; Ph-CGG/3242-Knott; TotalNon-Acylated(%)/5171-Knott; Cy3XGG(%)/5171-Knott; Cy3XG(%)/5171-Knott; Cy3XSGG(%)/5171-Knott; Cy3XCGG(%)/5171-Knott; Cy3XSGG/517…	Yes, Anthocyanin activators, Iorizzo et al., 2019, Bannoud et al., 2019, Orth, Phyl		X	-	-	0	-	-	-	-	-	-	-	UP	S	0()	0()	1()
TF	DCAR_010751			MYB-related transcription factor	MYB11	DCARv2_Chr3:27980959..27982962	P2/5723; P3/5394; P3/95710; RPTEQ1/70349-fine; Cy3XSGG-Q1/70349-fine; Cy3XFGG-Q1/70349-fine; Cy3XCGG-Q1/70349-fine; Ph-CGG(%)/3242-mulmap; Ph-CGG(%)/3242-Knott; TotalANT/5171-Knott; TotalAcylated/5171-Knott; Cy3XFGG/5171-Knott; Cy3XGG/5171-Knott; Ph-CGG/3242-Knott; TotalNon-Acylated(%)/5171-Knott; Cy3XGG(%)/5171-Knott; Cy3XG(%)/5171-Knott; Cy3XSGG(%)/5171-Knott; Cy3XCGG(%)/5171-Knott; Cy3XSGG/517…	Yes, Phyl, Anthocyanin activators (Iorizzo et al., 2019; Bannoud et al., 2019)		X	-	-	0	-	-	-	-	-	-	-	UP	S	0()	0()	1()
TF	DCAR_008994	LOC108212072		MYB-related transcription factor	MYB12-MYB113	DCARv2_Chr3:3370872..3376028	P1/10117; Ph-GG /3242 -mul map; Ph-CGG /3242 -mul map; Ph-GG /3242 - Knott; Ph-CGG /3242 - Knott; Ph-TotalANT/3242 -mul map; Ph-TotalAcylated/3242 -mul map; Ph-TotalNon-Acylated/3242 -mul map; Ph-G/3242 -mul map; Ph-SGG /3242 -mul map; Ph-TotalANT/3242 - Knott; Ph-TotalAcylated/3242 - Knott; Ph-TotalNon-Acylated/3242 - Knott; Ph-G/3242 - Knott; Ph-SGG /3242 - Knott; Ph-CGG(%)/3242 -mul map; Xy-CG…	Yes, Orth, Phyl, Anthocyanin activators (Xu et al., 2020; Iorizzo et al., 2019; Bannoud et al., 2019)	Overexpression in carrot (Xu et al., 2020)	X	-	-	-	-	UP	-	-	-	-	-	-	D	2(,)	0()	0()
TF	DCAR_009089	LOC108211350		MYB-related transcription factor	MYB13	DCARv2_Chr3:4318404..4319725	Ph-CGG /3242 -mul map; Ph-GG /3242 - Knott; Ph-CGG /3242 - Knott; Ph-TotalAcylated/3242 -mul map; Ph-TotalNon-Acylated/3242 -mul map; Ph-TotalANT/3242 - Knott; Ph-TotalAcylated/3242 - Knott; Ph-TotalNon-Acylated/3242 - Knott; Ph-G/3242 - Knott; Ph-SGG /3242 - Knott; Ph-CGG(%)/3242 -mul map; Ph-CGG(%)/3242 - Knott; Ph-FGG /3242 -mul map; Cy3XCGG/5171 - Knott;	Yes, Anthocyanin and other flavonoid repressors, Bannoud et al., 2019, Phyl		-	-	-	-	-	-	-	-	-	-	-	-	W	1(DCAR_020638.1)	1()	0()
TF	DCAR_010791	LOC108213705		MYB-related transcription factor	MYB14	DCARv2_Chr3:28667859..28669181	Ph-CGG(%)/3242 -mul map; Ph-CGG(%)/3242 - Knott; TotalANT/5171 - Knott; TotalAcylated/5171 - Knott; Cy3XFGG/5171 - Knott; Cy3XGG/5171 - Knott; P3/5394; Cy3XCGG-Q1/70349 fine; Ph-CGG /3242 - Knott; TotalNon-Acylated(%)/5171 - Knott; Cy3XGG(%)/5171 - Knott; Cy3XG(%)/5171 - Knott; Cy3XSGG(%)/5171 - Knott; Cy3XCGG(%)/5171 - Knott; Cy3XSGG/5171 - Knott; Ph-CGG /3242 -mul map; Ph-TotalAcylated(%)/3242 …	Yes, Anthocyanin and other flavonoid repressors, Bannoud et al., 2019, Phyl		-	-	-	-	-	-	-	-	-	-	-	-	W	0()	0()	1(DCAR_025829.1)
TF	DCAR_010853	LOC108214184		MYB-related transcription factor	MYB15	DCARv2_Chr3:29535747..29537844	Cy3XCGG/5171 - Knott; Ph-CGG(%)/3242 -mul map; Ph-CGG(%)/3242 - Knott; TotalANT/5171 - Knott; TotalAcylated/5171 - Knott; Cy3XFGG/5171 - Knott; Cy3XGG/5171 - Knott; Cy3XCGG-Q1/70349 fine; Ph-CGG /3242 - Knott; Cy3XSGG/5171 - Knott; Ph-CGG /3242 -mul map; Ph-TotalAcylated/3242 -mul map; Cy3XG-Q1/70349 fine; Ph-TotalANT/3242 -mul map; Ph-GG /3242 -mul map; Ph-SGG /3242 -mul map; Ph-TotalANT/3242 - …	Yes, Phyl, Anthocyanin and other flavonoid repressors (Bannoud et al., 2019)		X	-	-	-	-	-	-	-	0	-	-	-	W	1(DCAR_008824.1)	0()	1(DCAR_025760.1)
TF	DCAR_003738	LOC108215616		MYB-related transcription factor	MYB16	DCARv2_Chr1:41577479..41578680	RTPE-Q2/70349	No, Orth (Iorizzo et al., 2016)		X	-	-	-	-	-	-	-	-	DW	0	-	D	0()	1()	0()
TF	DCAR_007287	LOC108208100		MYB-related transcription factor	MYB17 / MYB3-like	DCARv2_Chr2:33010740..33013213	Ph-GG(%)/3242-mulmap	Yes, Orth, Proanthocyanidins (Iorizzo et al., 2016)		X	-	-	-	-	-	-	UP	-	UP	UP	-	D	1()	2(,)	0()
TF	DCAR_014214	LOC108217844		MYB-related transcription factor	MYB18	DCARv2_Chr4:23846982..23848124	Ph-GG(%)/3242-Knott	No, Orth (Iorizzo et al., 2016)		X	-	-	-	-	-	-	-	-	UP	0	-	D	0()	0()	0()
TF	DCAR_015602	LOC108216091		MYB-related transcription factor	MYB19	DCARv2_Chr4:10021890..10023032	Ph-FGG(%)/3242-mulmap; Ph-FGG(%)/3242-Knott;	Yes, Orth, flavonol biosynthesis (Iorizzo et al., 2016)		X	-	-	-	-	-	-	-	-	0	UP	-	W	2(DCAR_006004.1,DCAR_018882.1)	1(DCAR_005305.2)	0()
TF	DCAR_016459	LOC108221189		MYB-related transcription factor	MYB20	DCARv2_Chr5:3566349..3567632	Ph-FGG/3242-Knott	No, Orth (Iorizzo et al., 2016)		X	-	-	-	-	-	-	-	-	UP	UP	-	W	1(DCAR_021580.1)	0()	1()
TF	DCAR_018481	LOC108220609		MYB-related transcription factor	MYB21	DCARv2_Chr5:30483119..30484602	Ph-TotalANT/3242-mulmap	No, Orth (Iorizzo et al., 2016)		X	-	-	-	-	-	-	-	-	DW	DW	-	W	0()	2(DCAR_012548.1,DCAR_027316.3)	2(,DCAR_024249.1)
TF	DCAR_018882	LOC108220417		MYB-related transcription factor	MYB22	DCARv2_Chr5:34067212..34068530	Ph-TotalANT/3242-mulmap	Yes, Orth, flavonol biosynthesis (Iorizzo et al., 2016)		X	-	-	-	-	-	-	-	-	DW	DW	-	W	1(DCAR_015602.1)	2(DCAR_005305.2,DCAR_006004.1)	0()
TF	DCAR_019908	LOC108225351		MYB-related transcription factor	MYB23	DCARv2_Chr6:35858709..35860309	Ph-SGG(%)/3242-mulmap; Ph-SGG(%)/3242-Knott	No, Orth (Iorizzo et al., 2016)		X	-	-	-	-	-	-	-	-	0	DW	-	W	1(DCAR_016851.1)	2(DCAR_009660.1,)	0()
TF	DCAR_020645	LOC108224728		MYB-related transcription factor	MYB24	DCARv2_Chr6:29610878..29613179	Cy3XSGG-Q3/70349	No, Orth (Iorizzo et al., 2016)		X	-	-	-	-	-	-	-	-	UP	DW	-	W	1()	2(DCAR_013494.1,)	0()
TF	DCAR_028146	LOC108198729		MYB-related transcription factor	MYB25	DCARv2_Chr8:14422378..14423688	No	No, Orth (Iorizzo et al., 2016)		X	-	-	-	-	-	-	-	-	UP	DW	-	W	1(DCAR_008083.1)	1(DCAR_004151.1)	0()
TF	DCAR_030321	LOC108201931		MYB-related transcription factor	MYB26	DCARv2_Chr9:23408024..23410706	Ph-GG(%)/3242-mulmap	No, Orth (Iorizzo et al., 2016)		X	-	-	-	-	-	-	-	-	UP	DW	-	W	1(DCAR_002636.1)	1()	0()
TF	DCAR_031036	LOC108202996		MYB-related transcription factor	MYB27	DCARv2_Chr9:32191963..32196585	No	No, Orth (Iorizzo et al., 2016)		X	-	-	-	-	-	-	-	-	0	DW	-	W	0()	1(DCAR_007139.1)	0()
TF	DCAR_026095	LOC108196925		MYB-related transcription factor	MYB1R1-1	DCARv2_Chr7:33127347..33129362	No	Yes, Orth, Proanthocyanidins (Iorizzo et al., 2016)		X	-	-	-	-	-	-	-	-	DW	DW	-	D	0()	0()	2(,)
TF	DCAR_024503	LOC108193779		MYB-related transcription factor	MYB1R1-2	DCARv2_Chr7:15146703..15148488	Cy3XSGG/5171-Knott; Ph-TotalNon-Acylated(%)-mulmap	Yes, Orth, Proanthocyanidins (Iorizzo et al., 2016)		X	-	-	-	-	-	-	-	-	DW	DW	-	D	1()	0()	0()
TF	DCAR_002739	LOC108204485		bHLH-related transcription factor	bHLH3 / bHLH-A	DCARv2_Chr1:32454908..32460816	RTPE-Q2/70349	Yes, Orth, Phyl, Anthocyanin (Xu et al., 2020; Iorizzo et al., 2016)		x	-	-	-	UP	UP	UP	UP	-	0	UP	-	D	0()	3(,,)	0()
TF	DCAR_021411	LOC108225152		bHLH-related transcription factor	bHLH137-like	DCARv2_Chr6:23333104.. 23331636	Cy3XSGG-Q3/70349;	No, Orth (Iorizzo et al., 2016)		x	-	-	-	-	-	-	DW	-	-	-	-	D	1()	0()	1()
TF	DCAR_012062	LOC108213035		bHLH-related transcription factor	bHLH68	DCARv2_Chr3:43423212.. 43426854	No	No, Orth (Iorizzo et al., 2016)		x	-	-	-	-	-	-	UP	-	-	-	-	W	0()	2(,DCAR_028691.1)	0()
TF	DCAR_002048	LOC108227355		bHLH-related transcription factor	bHLH	DCARv2_Chr1:24509173..24512548	No	No, Orth (Iorizzo et al., 2016)		X	-	-	-	-	-	-	-	-	DW	DW	-	D	0()	0()	0()
TF	DCAR_004166	LOC108211902		bHLH-related transcription factor	bHLH	DCARv2_Chr1:45300988..45304183	RTPE-Q2/70349	No, Orth (Iorizzo et al., 2016)		X	-	-	-	-	-	-	-	-	UP	UP	-	W	1(DCAR_008102.1)	2(DCAR_022499.1,)	0()
TF	DCAR_007086	LOC108206705		bHLH-related transcription factor	bHLH	DCARv2_Chr2:31355469..31357804	Ph-GG(%)/3242-mulmap	No, Orth (Iorizzo et al., 2016)		X	-	-	-	-	-	-	-	-	0	DW	-	W	1()	3(,DCAR_026538.1,)	0()
TF	DCAR_007224	LOC108206025		bHLH-related transcription factor	bHLH	DCARv2_Chr2:32431710..32433835	Ph-GG(%)/3242-mulmap	No, Orth (Iorizzo et al., 2016)		X	-	-	-	-	-	-	-	-	UP	DW	-	W	2(,DCAR_030086.1)	1()	0()
TF	DCAR_008102	LOC108206248		bHLH-related transcription factor	bHLH	DCARv2_Chr2:39545770..39547966	Ph-GG(%)/3242-mulmap	No, Orth (Iorizzo et al., 2016)		X	-	-	-	-	-	-	-	-	UP	UP	-	W	2(DCAR_004166.1,DCAR_022499.1)	1()	1()
TF	DCAR_010002	LOC108211138		bHLH-related transcription factor	bHLH	DCARv2_Chr3:13628762..13631958	Ph-CGG(%)/3242-mulmap; Ph-CGG(%)/3242-Knott; TotalANT/5171-Knott; TotalAcylated/5171-Knott; Cy3XFGG/5171-Knott;	No, Orth (Iorizzo et al., 2016)		X	-	-	-	-	-	-	-	-	UP	0	-	D	1()	2(,)	0()
TF	DCAR_010625	LOC108213533		bHLH-related transcription factor	bHLH	DCARv2_Chr3:26376166..26378731	P3/5394; P3/70349bin; Cy3XGG-Q1/70349-fine; Cy3XCGG-Q1/70349-fine; Ph-CGG(%)/3242-mulmap; Ph-CGG(%)/3242-Knott; TotalANT/5171-Knott; Xy-GG(%)/3242 -mul mapTotalAcylated/5171-Knott; Cy3XFGG/5171-Knott; Cy3XGG/5171-Knott; Ph-CGG/3242-Knott; TotalNon-Acylated(%)/5171-Knott; Cy3XGG(%)/5171-Knott; Cy3XG(%)/5171-Knott; Cy3XSGG(%)/5171-Knott; Cy3XCGG(%)/5171-Knott; Cy3XSGG/5171-Knott; Ph-TotalAcylated(%…	No, Iorizzo et al., 2016, Bannoud et al., 2019, Orth, Phyl		-	-	-	-	-	-	-	-	-	-	-	-	S	0()	1()	0()
TF	DCAR_010739	LOC108213860		bHLH-related transcription factor	bHLH	DCARv2_Chr3:27740449..27742663	P2/5723; P3/5394; P3/95710; RPTEQ1/70349-fine; Cy3XSGG-Q1/70349-fine; Cy3XFGG-Q1/70349-fine; Cy3XCGG-Q1/70349-fine; Ph-CGG(%)/3242-mulmap; Ph-CGG(%)/3242-Knott; TotalANT/5171-Knott; TotalAcylated/5171-Knott; Cy3XFGG/5171-Knott; Cy3XGG/5171-Knott; Ph-CGG/3242-Knott; TotalNon-Acylated(%)/5171-Knott; Cy3XGG(%)/5171-Knott; Cy3XG(%)/5171-Knott; Cy3XSGG(%)/5171-Knott; Cy3XCGG(%)/5171-Knott; Cy3XSGG/517…	No, Iorizzo et al., 2016, Bannoud et al., 2019, Orth, Phyl		-	-	-	-	-	-	-	-	-	-	-	-	D	0()	0()	1()
TF	DCAR_010759	LOC108212509		bHLH-related transcription factor	bHLH	DCARv2_Chr3:28154609..28156400	Ph-CGG(%)/3242 -mul map; Ph-CGG(%)/3242 - Knott; TotalANT/5171 - Knott; TotalAcylated/5171 - Knott; Cy3XFGG/5171 - Knott; Cy3XGG/5171 - Knott; P3/5394; Cy3XCGG-Q1/70349 fine; Ph-CGG /3242 - Knott; TotalNon-Acylated(%)/5171 - Knott; Cy3XGG(%)/5171 - Knott; Cy3XG(%)/5171 - Knott; Cy3XSGG(%)/5171 - Knott; Cy3XCGG(%)/5171 - Knott; Cy3XSGG/5171 - Knott; Ph-CGG /3242 -mul map; Ph-TotalAcylated(%)/3242 …	No, Iorizzo et al., 2016, Bannoud et al., 2019, Orth, Phyl		-	-	-	-	-	-	-	-	-	-	-	-	W	0()	0()	1(DCAR_025855.1)
TF	DCAR_010766	LOC108211192		bHLH-related transcription factor	bHLH	DCARv2_Chr3:28275810..28286268	Ph-CGG(%)/3242 -mul map; Ph-CGG(%)/3242 - Knott; TotalANT/5171 - Knott; TotalAcylated/5171 - Knott; Cy3XFGG/5171 - Knott; Cy3XGG/5171 - Knott; P3/5394; Cy3XCGG-Q1/70349 fine; Ph-CGG /3242 - Knott; TotalNon-Acylated(%)/5171 - Knott; Cy3XGG(%)/5171 - Knott; Cy3XG(%)/5171 - Knott; Cy3XSGG(%)/5171 - Knott; Cy3XCGG(%)/5171 - Knott; Cy3XSGG/5171 - Knott; Ph-CGG /3242 -mul map; Ph-TotalAcylated(%)/3242 …	No, Iorizzo et al., 2016, Bannoud et al., 2019, Orth, Phyl		-	-	-	-	-	-	-	-	-	-	-	-	D	0()	0()	1()
TF	DCAR_010767	LOC108212514		bHLH-related transcription factor	bHLH	DCARv2_Chr3:28312383..28314059	Ph-CGG(%)/3242 -mul map; Ph-CGG(%)/3242 - Knott; TotalANT/5171 - Knott; TotalAcylated/5171 - Knott; Cy3XFGG/5171 - Knott; Cy3XGG/5171 - Knott; P3/5394; Cy3XCGG-Q1/70349 fine; Ph-CGG /3242 - Knott; TotalNon-Acylated(%)/5171 - Knott; Cy3XGG(%)/5171 - Knott; Cy3XG(%)/5171 - Knott; Cy3XSGG(%)/5171 - Knott; Cy3XCGG(%)/5171 - Knott; Cy3XSGG/5171 - Knott; Ph-CGG /3242 -mul map; Ph-TotalAcylated(%)/3242 …	No, Iorizzo et al., 2016, Bannoud et al., 2019, Orth, Phyl		-	-	-	-	-	-	-	-	-	-	-	-	W	0()	0()	1(DCAR_025840.1)
TF	DCAR_010769	LOC108213702		bHLH-related transcription factor	bHLH	DCARv2_Chr3:28323860..28326209	Ph-CGG(%)/3242 -mul map; Ph-CGG(%)/3242 - Knott; TotalANT/5171 - Knott; TotalAcylated/5171 - Knott; Cy3XFGG/5171 - Knott; Cy3XGG/5171 - Knott; P3/5394; Cy3XCGG-Q1/70349 fine; Ph-CGG /3242 - Knott; TotalNon-Acylated(%)/5171 - Knott; Cy3XGG(%)/5171 - Knott; Cy3XG(%)/5171 - Knott; Cy3XSGG(%)/5171 - Knott; Cy3XCGG(%)/5171 - Knott; Cy3XSGG/5171 - Knott; Ph-CGG /3242 -mul map; Ph-TotalAcylated(%)/3242 …	No, Iorizzo et al., 2016, Bannoud et al., 2019, Orth, Phyl		-	-	-	-	-	-	-	-	-	-	-	-	T	0()	0()	1()
TF	DCAR_010770	LOC108213864		bHLH-related transcription factor	bHLH	DCARv2_Chr3:28362646..28364546	Ph-CGG(%)/3242 -mul map; Ph-CGG(%)/3242 - Knott; TotalANT/5171 - Knott; TotalAcylated/5171 - Knott; Cy3XFGG/5171 - Knott; Cy3XGG/5171 - Knott; P3/5394; Cy3XCGG-Q1/70349 fine; Ph-CGG /3242 - Knott; TotalNon-Acylated(%)/5171 - Knott; Cy3XGG(%)/5171 - Knott; Cy3XG(%)/5171 - Knott; Cy3XSGG(%)/5171 - Knott; Cy3XCGG(%)/5171 - Knott; Cy3XSGG/5171 - Knott; Ph-CGG /3242 -mul map; Ph-TotalAcylated(%)/3242 …	No, Iorizzo et al., 2016, Bannoud et al., 2019, Orth, Phyl		-	-	-	-	-	-	-	-	-	-	-	-	T	0()	0()	1()
TF	DCAR_012875	LOC108216411		bHLH-related transcription factor	bHLH	DCARv2_Chr4:34586891..34589387	No	No, Orth (Iorizzo et al., 2016)		X	-	-	-	-	-	-	-	-	UP	DW	-	D	1()	1()	0()
TF	DCAR_013646	LOC108217704		bHLH-related transcription factor	bHLH	DCARv2_Chr4:28578703..28579631	Ph-TotalANT/3242-Knott; Ph-TotalNon-Acylated/3242-Knott; Ph-GG/3242-Knott; Ph-TotalANT/3242-mulmap; Ph-TotalNon-Acylated/3242-mulmap; Ph-GG/3242-mulmap	No, Orth (Iorizzo et al., 2016)		X	-	-	-	-	-	-	-	-	UP	DW	-	D	0()	2(,)	0()
TF	DCAR_014672	LOC108216954		bHLH-related transcription factor	bHLH	DCARv2_Chr4:19883280..19885244	No	No, Orth (Iorizzo et al., 2016)		X	-	-	-	-	-	-	-	-	DW	DW	-	T	2(,)	0()	0()
TF	DCAR_018020	LOC108219782		bHLH-related transcription factor	bHLH	DCARv2_Chr5:25764130..25766857	Ph-TotalANT/3242-mulmap	No, Orth (Iorizzo et al., 2016)		X	-	-	-	-	-	-	-	-	UP	0	-	T	1()	1()	0()
TF	DCAR_018135	LOC108222674		bHLH-related transcription factor	bHLH	DCARv2_Chr5:26798676..26800552	Ph-TotalANT/3242-mulmap	No, Orth (Iorizzo et al., 2016)		X	-	-	-	-	-	-	-	-	UP	DW	-	D	1()	1()	0()
TF	DCAR_021193	LOC108226669		bHLH-related transcription factor	bHLH	DCARv2_Chr6:25229468..25231463	Cy3XSGG-Q3/70349	No, Orth (Iorizzo et al., 2016)		X	-	-	-	-	-	-	-	-	UP	DW	-	W	2(,DCAR_019207.1)	1()	1(DCAR_008114.1)
TF	DCAR_021251	LOC108226497		bHLH-related transcription factor	bHLH	DCARv2_Chr6:24687978..24693207	Cy3XSGG-Q3/70349	No, Orth (Iorizzo et al., 2016)		X	-	-	-	-	-	-	-	-	UP	0	-	D	1()	1()	0()
TF	DCAR_021286	LOC108224266		bHLH-related transcription factor	bHLH	DCARv2_Chr6:24378072..24379612	Cy3XSGG-Q3/70349	No, Orth (Iorizzo et al., 2016)		X	-	-	-	-	-	-	-	-	DW	DW	-	D	1()	1()	0()
TF	DCAR_022244	LOC108225516		bHLH-related transcription factor	bHLH	DCARv2_Chr6:14978114..14979569	No	No, Orth (Iorizzo et al., 2016)		X	-	-	-	-	-	-	-	-	0	DW	-	D	0()	0()	0()
TF	DCAR_022499	LOC108225293		bHLH-related transcription factor	bHLH	DCARv2_Chr6:11595928..11598697	No	No, Orth (Iorizzo et al., 2016)		X	-	-	-	-	-	-	-	-	UP	UP	-	W	3(DCAR_008102.1,,)	1(DCAR_004166.1)	0()
TF	DCAR_004632	LOC108205163		bHLH-related transcription factor	bHLH	DCARv2_Chr1:49830052..49834414	No	Yes, Orth, Anthocyanin (Iorizzo et al., 2016)		x	-	-	-	0	-	-	-	-	-	-	-	W	1(DCAR_000616.1)	2(,)	0()
TF	DCAR_008254	LOC108209686		bHLH-related transcription factor	bHLH71-like	DCARv2_Chr2:40712769..40715769	Ph-GG(%)/3242-mulmap	No, Orth (Iorizzo et al., 2016)		X	-	-	-	-	-	-	-	-	UP	0	-	W	1(DCAR_004291.1)	0()	0()
TF	DCAR_025258	LOC108193499		bHLH-related transcription factor	bHLH71-like	DCARv2_Chr7:25246227..25248827	Ph-TotalNon-Acylated(%)-mulmap	No, Orth (Iorizzo et al., 2016)		X	-	-	-	-	-	-	-	-	UP	0	-	W	0()	1(DCAR_005396.1)	0()
TF	DCAR_019332	LOC108220953		bHLH-related transcription factor	bHLH93-like	DCARv2_Chr5:38155277..38157439	Ph-TotalANT/3242-mulmap	No, Orth (Iorizzo et al., 2016)		X	-	-	-	-	-	-	-	-	UP	DW	-	D	0()	2(,)	0()
TF	DCAR_008958			WD40 domain-containing protein	WD40	DCARv2_Chr3:2988313..2994353	P1/10117; Ph-GG /3242 -mul map; Ph-CGG /3242 -mul map; Ph-GG /3242 - Knott; Ph-CGG /3242 - Knott; Ph-TotalANT/3242 -mul map; Ph-TotalAcylated/3242 -mul map; Ph-TotalNon-Acylated/3242 -mul map; Ph-G/3242 -mul map; Ph-SGG /3242 -mul map; Ph-TotalANT/3242 - Knott; Ph-TotalAcylated/3242 - Knott; Ph-TotalNon-Acylated/3242 - Knott; Ph-G/3242 - Knott; Ph-SGG /3242 - Knott;	No, Bannoud et al., 2019		-	-	-	-	-	-	-	-	-	-	-	-	W	3(,,DCAR_020341.1)	0()	0()
TF	DCAR_009001			WD40 domain-containing protein	WD40	DCARv2_Chr3:3418077..3421443	P1/10117; Ph-GG /3242 -mul map; Ph-CGG /3242 -mul map; Ph-GG /3242 - Knott; Ph-CGG /3242 - Knott; Ph-TotalAcylated/3242 -mul map; Ph-TotalNon-Acylated/3242 -mul map; Ph-G/3242 -mul map; Ph-SGG /3242 -mul map; Ph-TotalANT/3242 - Knott; Ph-TotalAcylated/3242 - Knott; Ph-TotalNon-Acylated/3242 - Knott; Ph-G/3242 - Knott; Ph-SGG /3242 - Knott; Ph-CGG(%)/3242 -mul map; Ph-CGG(%)/3242 - Knott; Ph-Total…	No, Bannoud et al., 2019		-	-	-	-	-	-	-	-	-	-	-	-	W	2(,DCAR_020400.1)	0()	0()
TF	DCAR_009162			WD40 domain-containing protein	WD40	DCARv2_Chr3:5098183..5103261	Ph-CGG /3242 -mul map; Ph-CGG /3242 - Knott; Ph-TotalANT/3242 - Knott; Ph-TotalNon-Acylated/3242 - Knott; Ph-G/3242 - Knott; Ph-FGG /3242 -mul map; Cy3XCGG/5171 - Knott;	No, Bannoud et al., 2019		-	-	-	-	-	-	-	-	-	-	-	-	S	0()	2(,)	0()
TF	DCAR_009163			WD40 domain-containing protein	WD40	DCARv2_Chr3:5104323..5106287	Ph-CGG /3242 -mul map; Ph-CGG /3242 - Knott; Ph-TotalANT/3242 - Knott; Ph-TotalNon-Acylated/3242 - Knott; Ph-G/3242 - Knott; Ph-FGG /3242 -mul map; Cy3XCGG/5171 - Knott;	No, Bannoud et al., 2019		-	-	-	-	-	-	-	-	-	-	-	-	W	0()	2(,DCAR_020750.1)	0()
TF	DCAR_020377	LOC108224236		WD40 domain-containing protein	DcTTG1	DCARv2_Chr6:31883334..31884748	No	Yes, Orth, Phyl, Synteny (Iorizzo et al., 2016; Sup Figure 1)		X	-	-	0	-	-	0	UP ?	-	-	-	0	D	1()	1()	0()
Transport	DCAR_004645	LOC108204777		Glutathione S-transferase like	GST	DCARv2_Chr1:49894995..49900208	No	0		X	-	-	-	-	-	-	-	-	UP	UP	-	W	2(,)	2(DCAR_008404.1,)	0()
Transport	DCAR_012148	LOC108213210		Glutathione S-transferase like	GST	DCARv2_Chr3:44244148..44245380	No	-		X	-	-	-	-	-	-	-	-	0	UP	-	T	0()	1()	0()
Transport	DCAR_024049	LOC108195352		Glutathione S-transferase like	GST	DCARv2_Chr7:8370459..8371564	Cy3XSGG/5171-Knott; Ph-TotalNon-Acylated(%)-mulmap; Ph-SGG(%)/3242-mulmap; Ph-FGG(%)/3242-mulmap; Ph-GG(%)/3242-Knott;	-		X	-	-	-	-	-	-	-	-	DW	DW	-	D	0()	0()	0()
Transport	DCAR_024492	LOC108195220		Glutathione S-transferase like	GST	DCARv2_Chr7:15056644..15059119	Cy3XSGG/5171-Knott; Ph-TotalNon-Acylated(%)-mulmap	-		X	-	-	-	-	-	-	-	-	DW	DW	-	W	1(DCAR_026584.1)	0()	0()
Transport	DCAR_024495	LOC108195330		Glutathione S-transferase like	GST	DCARv2_Chr7:15070955..15075501	Cy3XSGG/5171-Knott; Ph-TotalNon-Acylated(%)-mulmap	-		X	-	-	-	-	-	-	-	-	DW	0	-	T	1()	0()	0()
Transport	DCAR_024497	LOC108194096		Glutathione S-transferase like	GST	DCARv2_Chr7:15085741..15086634	Cy3XSGG/5171-Knott; Ph-TotalNon-Acylated(%)-mulmap	-		X	-	-	-	-	-	-	-	-	DW	UP	-	D	1()	0()	0()
Transport	DCAR_026585	LOC108199307		Glutathione S-transferase like	GST	DCARv2_Chr8:30557244..30575997	Cy3XG-Q2/70349	-		X	-	-	-	-	-	-	-	-	UP	UP	-	W	1()	1(DCAR_007124.1)	0()
Transport	DCAR_003401	LOC108205254		Glutathione S-transferase like	GST1	DCARv2_Chr1:38597679..38598872	RTPE-Q2/70349	Yes, WGCN (Xu et al., 2020)		X	-	-	-	-	UP	-	-	-	UP	UP	-	D	0()	1()	0()
Transport	DCAR_031551			Multi-antimicrobial extrusion protein like	MATE1	DCARv2_B14:351663..351872	-	Yes, WGCN (Xu et al., 2020)		X	-	-	-	-	UP	-	-	-	-	-	-	S	0()	0()	0()
GPMG	DCAR_020833			Phenylalanine ammonia-lyase	PAL1	DCARv2_Chr6: 27932328..27934978	No	Yes, Orth (Iorizzo et al., 2016)		X	-	0	UP	-	-	-	-	-	-	-	0	W	1()	1(DCAR_017697)	2(,DCAR_014989)
GPMG	DCAR_014989			Phenylalanine ammonia-lyase	PAL3	DCARv2_Chr4: 16530475..16533932	No	Yes, Orth (Iorizzo et al., 2016)		X	UP	UP	UP	-	-	-	-	-	-	-	DW	W	1(DCAR_017697)	1()	1(DCAR_020833)
GPMG	DCAR_017697	LOC108223317		Phenylalanine ammonia-lyase	PAL4	DCARv2_Chr5: 22594611..22597990	No	Yes, Orth (Iorizzo et al., 2016)		X	-	UP	UP	-	-	-	-	-	UP	UP	0	W	1(DCAR_014989)	1(DCAR_020833)	0()
GPMG	DCAR_018641	LOC108223289		Cinnamic acid 4-hydroxylase	C4H1	DCARv2_Chr5:31,788,353..31,791,087	No	Yes, Orth (Iorizzo et al., 2016)		X	-	UP	UP	-	-	-	-	-	UP	UP	0	D	0()	0()	0()
GPMG	DCAR_027611			Cinnamic acid 4-hydroxylase	C4H2	DCARv2_Chr8: 21191613..21194319	No	Yes, Orth (Iorizzo et al., 2016)		X	-	0	DW	-	-	-	-	-	-	-	0	D	0()	1()	0()
GPMG	DCAR_021385	LOC108227923		4-Coumaric acid: CoA ligase	4CL3-1	DCARv2_Chr6: 23554928..23558697	No	Yes, Orth (Iorizzo et al., 2016)		X	-	UP	UP	-	-	-	-	-	DW	UP	DW	W	1(DCAR_025617)	0()	1()
GPMG	DCAR_025617	LOC108193321		4-Coumaric acid: CoA ligase	4CL3-2	DCARv2_Chr7: 29053027..29055797	No	Yes, Orth (Iorizzo et al., 2016)		X	-	0	UP	-	-	-	-	-	-	-	0	W	1(DCAR_021385)	1()	0()
GPMG	DCAR_013178	LOC108218409		Acetyl-CoA carboylase 1-like	ACC1-1	DCARv2_Chr4:32,231,861..32,243,769	No	Yes, Orth (Iorizzo et al., 2016)		X	-	0	UP	-	-	-	-	-	-	-	0	S	0()	0()	0()
EBG	DCAR_030786	LOC108200622		Chalcone synthase	CHS1	DCARv2_Chr9: 29683999..29685887	No	Yes, Orth (Iorizzo et al., 2016)		X	UP	UP	UP	UP	UP	-	-	UP	0	UP	UP	S	2(,)	0()	0()
EBG	DCAR_000081	LOC108192262		Chalcone synthase	CHS2	DCARv2_C10594619:30..494	No	Yes, Orth, Phyl (Iorizzo et al., 2016)		X	-	0	0	-	-	-	-	-	UP	0	0	S	0()	0()	0()
EBG	DCAR_030785			Chalcone synthase	CHS4	DCARv2_Chr9:29,674,951..29,675,802	No	Yes, Orth, Phyl (Iorizzo et al., 2016)		-	-	-	-	-	-	-	-	-	-	-	-	S	2(,)	0()	0()
EBG	DCAR_014462	LOC108212629		Chalcone synthase	CHS9	DCARv2_Chr3:35518502..35529809	Yes/ Xy-CGG(%)/3242 -mul map	Yes, Orth, Phyl (Iorizzo et al., 2016)		X	-	0	DW	-	-	-	-	-	UP	0	0	S	0()	0()	0()
EBG	DCAR_027694	LOC108197475		Chalcone isomerase	CHI1	DCARv2_Chr8:20,527,003..20,529,607	No	Yes, Orth (Iorizzo et al., 2016)		X	-	UP	UP	UP	UP	-	-	UP	0	UP	UP	S	1()	0()	1()
EBG	DCAR_019805	LOC108220831		Chalcone isomerase	CHI2	DCARv2_Chr5:41,929,065..41,930,666	No	Yes, Orth (Iorizzo et al., 2016)		X	-	0	UP	-	-	-	-	UP	UP	UP	DW	S	0()	0()	0()
EBG	DCAR_014032	LOC108216209		Flavanone 3'-hydroxylase	F3'H1	DCARv2_Chr4:25,383,054..25,385,961	Yes / Ph-GG(%)/3242-Knott; Ph-TotalANT/3242-Knott; Ph-TotalNon-Acylated/3242-Knott; Ph-GG/3242-Knott; Ph-TotalANT/3242-mulmap; Ph-TotalNon-Acylated(%)-mulmap; Ph-GG(%)/3242-mulmap; Ph-G(%)/3242-mulmap; Ph-TotalNon-Acylated/3242-mulmap; Ph-GG/3242-mulmap; Ph-G/3242-mulmap; Ph-G/3242-Knott	Yes, Orth (Iorizzo et al., 2016)		X	-	UP	UP	UP	UP	-	-	UP	0	UP	0	S	1()	0()	0()
EBG	DCAR_009483	LOC108213382		putative dihydroflavonol-4-reductase	F3H1	DCARv2_Chr3:7,963,108..7,964,798	No	Yes, Orth (Iorizzo et al., 2016)	Knockout in carrot (Klimek-Chodacka et al., 2018)	X	UP	UP	UP	UP	UP	-	-	UP	0	UP	UP	S	0()	0()	0()
Flanoves	DCAR_009041			Flavone synthase	FNS-like1	DCARv2_Chr3:3868807..3870456	P1/10117; Ph-CGG /3242 -mul map; Ph-CGG /3242 - Knott; Ph-TotalANT/3242 - Knott; Ph-TotalNon-Acylated/3242 - Knott; Ph-G/3242 - Knott; Ph-FGG /3242 -mul map; Cy3XCGG/5171 - Knott; Ph-GG /3242 - Knott; Ph-TotalAcylated/3242 -mul map; Ph-TotalNon-Acylated/3242 -mul map; Ph-TotalAcylated/3242 - Knott; Ph-SGG /3242 - Knott; Ph-CGG(%)/3242 -mul map; Ph-CGG(%)/3242 - Knott; Ph-GG /3242 -mul map; Ph-G/3…	No		X	-	-	-	-	-	-	-	UP	-	-	-	W	1(DCAR_020467.1)	0()	0()
Flanoves	DCAR_009043			Flavone synthase	FNS-like2	DCARv2_Chr3:3878639..3880433	P1/10117; Ph-CGG /3242 -mul map; Ph-CGG /3242 - Knott; Ph-TotalANT/3242 - Knott; Ph-TotalNon-Acylated/3242 - Knott; Ph-G/3242 - Knott; Ph-FGG /3242 -mul map; Cy3XCGG/5171 - Knott; Ph-GG /3242 - Knott; Ph-TotalAcylated/3242 -mul map; Ph-TotalNon-Acylated/3242 -mul map; Ph-TotalAcylated/3242 - Knott; Ph-SGG /3242 - Knott; Ph-CGG(%)/3242 -mul map; Ph-CGG(%)/3242 - Knott; Ph-GG /3242 -mul map; Ph-G/3…	No		X	-	-	-	-	-	-	-	UP / DW	-	-	-	T	1()	0()	0()
Flavonols	DCAR_003543	LOC108203535		Flavonol synthase	FLS1	DCARv2_Chr1:39,943,183..39,945,122	No	Yes, Orth (Iorizzo et al., 2016)		X	-	-	0	-	-	-	-	-	-	-	0	D	0()	0()	0()
Flavonols	DCAR_017388	LOC108221899		Flavonol synthase	FLS2	DCARv2_Chr5:17,059,592..17,061,744	No	Yes, Orth (Iorizzo et al., 2016)		X	-	-	0	-	-	-	-	-	-	-	DW	D	2(,)	0()	0()
LBG	DCAR_021485	LOC108224780		Dihydroflavonol reductase	DFR1	DCARv2_Chr6:22,603,431..22,605,070	No	Yes, Orth (Iorizzo et al., 2016)		X	UP	UP	UP	UP	UP	-	-	UP	UP	UP	UP	S	0()	0()	0()
LBG	DCAR_019459	LOC108224131		putative dihydroflavonol-4-reductase	DFR2	DCARv2_Chr5:39252718..39257488	No	Yes, Orth, Phyl (Iorizzo et al., 2016)		X	-	-	-	-	-	-	-	-	DW	DW	-	W	0()	2(,DCAR_022032.1)	0()
LBG	DCAR_022969	LOC108224331		dihydroflavonol-4-reductase-like transcript variant X4	DFR-3	DCARv2_Chr6:3072349..3074868	No	Yes, Orth, Phyl (Iorizzo et al., 2016)		X	-	-	-	-	-	-	-	-	0	DW	-	-	-	-	-
LBG	DCAR_006772	LOC108209615 / AF184273.1 / AF184274.1		Leucoanthocyanidin dioxygenase/anthocyanidin synthase	LDOX1 / ANS	DCARv2_Chr2:28,540,562..28,541,855	No	Yes, Orth (Iorizzo et al., 2016)		X	UP	UP	UP	UP	UP	-	-	UP	DW	UP	UP	S	1()	2(,)	0()
LBG	DCAR_010571			O-methyltransferase	OMT1-1	DCARv2_Chr3:25,661,448..25,666,099	Yes / P3/5394; P3/70349bin;	Yes, Orth, Phyl (Iorizzo et al., 2016)		-	-	-	-	-	-	-	-	-	-	-	-	S	0()	0()	0()
LBG GT	DCAR_029082			UDP-glycosyltransferase	USAGT	DCARv2_Chr9: 1,585,170…1,586,860	No	-	In vitro enzymatic assay (Chen et al. 2016)	X	-	-	-	-	-	UP	-	-	-	-	-	T	3(,,)	0()	0()
LBG GT	DCAR_021269			UDP-glycosyltransferase	UCGXT1	DCARv2_Chr6:24520887..24522269	Cy3XSGG-Q3/70349	-	In vitro enzymatic assay (Xu2020)	X	-	-	-	UP	UP	UP	-	-	-	-	-	D	1()	1()	0()
LBG GT	DCAR_009912			UDP-glycosyltransferase	UCGalT1 / UDPGT72	DCARv2_Chr3:12349969..12351736	Yes / Ph-CGG(%)/3242-mulmap; Ph-CGG(%)/3242-Knott; TotalANT/5171-Knott; TotalAcylated/5171-Knott; Cy3XFGG/5171-Knott;	Yes, Orth, (Iorizzo et al., 2016)	In vitro enzymatic assay (Xu et al. 2016)	X	-	-	UP	UP	UP	UP	-	UP	-	-	0	W	1(DCAR_020113)	1(DCAR_017959)	0()
LBG GT	DCAR_011963			UDP-glycosyltransferase	UDPGT1	DCARv2_Chr3:42469432..42476192	No	-		X	-	-	0	-	-	-	-	-	-	-	DW	T	0()	2(,)	0()
LBG GT	DCAR_015015			UDP-glycosyltransferase	UDPGT10	DCARv2_Chr4:16307844..16309298	No	0		-	-	-	-	-	-	-	-	-	-	-	-	W	DCAR_015015	1(DCAR_011212)	1(DCAR_020800)
LBG GT	DCAR_015013			UDP-glycosyltransferase	UDPGT11	DCARv2_Chr4:16317957..16320366	No	-		X	DW	-	UP	-	-	-	-	-	-	-	0	S	1()	1()	1()
LBG GT	DCAR_019425			UDP-glycosyltransferase	UDPGT12	DCARv2_Chr5:38932512..38934342	Yes / Ph-FGG/3242-Knott	0		-	-	-	-	-	-	-	-	-	-	-	-	W	2(DCAR_008815,)	1(DCAR_022006)	0()
LBG GT	DCAR_017660			UDP-glycosyltransferase	UDPGT13	DCARv2_Chr5:22128328..22130269	Yes / Ph-FGG/3242-Knott	-		X	-	-	DW	-	-	-	-	-	-	-	0	W	1(DCAR_015015)	1(DCAR_020800)	0()
LBG GT	DCAR_022006			UDP-glycosyltransferase	UDPGT14	DCARv2_Chr6:17628766..17630193	No	-		X	-	-	UP	-	-	-	-	-	-	-	DW	W	1()	1(DCAR_019425)	0()
LBG GT	DCAR_028465			UDP-glycosyltransferase	UDPGT15	DCARv2_Chr8:8102791..8106357	No	-		X	-	-	UP	-	-	-	-	-	-	-	0	D	1()	0()	0()
LBG GT	DCAR_008076			UDP-glycosyltransferase	UDPGT16	DCARv2_Chr2:39344779..39345564	Yes / Ph-GG(%)/3242-mulmap;	0		-	-	-	-	-	-	-	-	-	-	-	-	W	2(,)	0()	1(DCAR_021225)
LBG GT	DCAR_023835			UDP-glycosyltransferase	UDPGT17	DCARv2_Chr7:5922349..5923999	Yes / Cy3XSGG/5171-Knott; Ph-TotalNon-Acylated(%)-mulmap; Ph-SGG(%)/3242-mulmap; Ph-FGG(%)/3242-mulmap; Ph-TotalANT/3242-Knott; Ph-GG(%)/3242-Knott; Ph-G/3242-Knott; Ph-TotalANT/3242-mulmap; Ph-TotalNon-Acylated/3242-mulmap; Ph-GG/3242-mulmap; Ph-G/3242-mulmap; Ph-GG/3242-Knott; Cy3XSGG(%)/5171-Knott;	-		X	-	-	0	-	-	-	-	-	-	-	0	S	0()	0()	0()
LBG GT	DCAR_019462			UDP-glycosyltransferase	UDPGT18	DCARv2_Chr5:39271003..39272706	No	-		X	-	-	0	-	-	-	-	-	-	-	0	D	0()	2(,)	0()
LBG GT	DCAR_028043			UDP-glycosyltransferase	UDPGT19	DCARv2_Chr8:15978526..15980292	No	0		-	-	-	-	-	-	-	-	-	-	-	-	T	0()	1()	0()
LBG GT	DCAR_011964			UDP-glycosyltransferase	UDPGT2	DCARv2_Chr3:42476966..42479581	No	0		-	-	-	-	-	-	-	-	-	-	-	-	T	0()	2(,)	0()
LBG GT	DCAR_028044			UDP-glycosyltransferase	UDPGT20	DCARv2_Chr8:15973892..15975431	No	0		0	-	-	0	-	-	-	-	-	-	-	0	T	0()	1()	0()
LBG GT	DCAR_028053			UDP-glycosyltransferase	UDPGT21	DCARv2_Chr8:15833419..15842454	No	-		X	-	-	DW	-	-	-	-	-	-	-	0	P	0()	1()	0()
LBG GT	DCAR_018934			UDP-glycosyltransferase	UDPGT22	DCARv2_Chr5:34609256..34610885	Yes / Ph-FGG/3242-Knott	-		X	-	-	0	-	-	-	-	-	-	-	0	D	1()	1()	0()
LBG GT	DCAR_005923			UDP-glycosyltransferase	UDPGT23	DCARv2_Chr2:20093592..20097176	Yes / Ph-GG(%)/3242-mulmap;	-		X	-	-	DW	-	-	-	-	-	-	-	0	T	0()	2(,)	1()
LBG GT	DCAR_024848			UDP-glycosyltransferase	UDPGT27	DCARv2_Chr7:20052996..20054422	Yes / Cy3XSGG/5171-Knott/ Ph-TotalNon-Acylated(%)-mulmap; Ph-GG(%)/3242-mulmap;	-		X	-	-	0	-	-	-	-	-	-	-	0	D	0()	1()	1()
LBG GT	DCAR_005724			UDP-glycosyltransferase	UDPGT28	DCARv2_Chr2:17592202..17593501	Yes / Ph-GG(%)/3242-mulmap;	0		-	-	-	-	-	-	-	-	-	-	-	-	D	1()	2(,)	0()
LBG GT	DCAR_014179			UDP-glycosyltransferase	UDPGT29	DCARv2_Chr4:24160758..24162798	Yes / Ph-GG(%)/3242-Knott;	-		X	-	-	DW	-	-	-	-	-	-	-	0	D	0()	1()	0()
LBG GT	DCAR_021990			UDP-glycosyltransferase	UDPGT3	DCARv2_Chr6:17758612..17760021	No	-		X	-	-	0	-	-	-	-	-	-	-	0	D	2(,)	0()	0()
LBG GT	DCAR_015281			UDP-glycosyltransferase	UDPGT30	DCARv2_Chr4:13861466..13862869	No	-		X	-	-	DW	-	-	-	-	-	-	-	DW	D	1()	0()	0()
LBG GT	DCAR_021393			UDP-glycosyltransferase	UDPGT31	DCARv2_Chr6:23497909..23499321	Yes / Cy3XSGG-Q3/70349	0		0	-	-	0	-	-	-	-	-	-	-	0	D	1()	0()	1()
LBG GT	DCAR_021606			UDP-glycosyltransferase	UDPGT32	DCARv2_Chr6:21529392..21531843	Yes / Cy3XSGG-Q3/70349	-		X	-	-	0	-	-	-	-	-	-	-	UP	T	1()	0()	0()
LBG GT	DCAR_021607			UDP-glycosyltransferase	UDPGT33	DCARv2_Chr6:21525012..21526421	Yes / Cy3XSGG-Q3/70349	0		0	-	-	0	-	-	-	-	-	-	-	0	T	1()	0()	0()
LBG GT	DCAR_006360			UDP-glycosyltransferase	UDPGT34	DCARv2_Chr2:24683320..24684693	Yes / Ph-GG(%)/3242-mulmap; Ph-TotalAcylated(%)/3242-mulmap;	0		-	-	-	-	-	-	-	-	-	-	-	-	P	0()	0()	0()
LBG GT	DCAR_006364			UDP-glycosyltransferase	UDPGT35	DCARv2_Chr2:24718957..24720328	Yes / Ph-GG(%)/3242-mulmap; Ph-TotalAcylated(%)/3242-mulmap;	0		-	-	-	-	-	-	-	-	-	-	-	-	P	0()	0()	0()
LBG GT	DCAR_006368			UDP-glycosyltransferase	UDPGT36	DCARv2_Chr2:24779445..24780815	Yes / Ph-GG(%)/3242-mulmap; Ph-TotalAcylated(%)/3242-mulmap;	0		-	-	-	-	-	-	-	-	-	-	-	-	P	0()	0()	0()
LBG GT	DCAR_012622			UDP-glycosyltransferase	UDPGT37	DCARv2_Chr3:49458161..49459498	No	0		-	-	-	-	-	-	-	-	-	-	-	-	D	1()	2(,)	0()
LBG GT	DCAR_026654			UDP-glycosyltransferase	UDPGT38	DCARv2_Chr8:29940609..29941988	No	0		-	-	-	-	-	-	-	-	-	-	-	-	D	0()	1()	0()
LBG GT	DCAR_018783			UDP-glycosyltransferase	UDPGT39	DCARv2_Chr5:33136268..33137899	Yes / Ph-FGG/3242-Knott	0		-	-	-	-	-	-	-	-	-	-	-	-	D	1()	0()	0()
LBG GT	DCAR_017662			UDP-glycosyltransferase	UDPGT4	DCARv2_Chr5:22133264..22135453	Yes / Ph-FGG/3242-Knott	-		X	-	-	UP	-	-	-	-	-	-	-	UP	D	1()	1()	0()
LBG GT	DCAR_020823			UDP-glycosyltransferase	UDPGT40	DCARv2_Chr6:28014640..28018299	Yes / Cy3XSGG-Q3/70349	-		X	-	-	UP	-	-	-	-	-	-	-	DW	D	0()	1()	1()
LBG GT	DCAR_014014			UDP-glycosyltransferase	UDPGT41	DCARv2_Chr4:25551042..25554458	Yes / Ph-GG(%)/3242-Knott; Ph-TotalANT/3242-Knott; Ph-TotalNon-Acylated/3242-Knott; Ph-GG/3242-Knott; Ph-TotalANT/3242-mulmap; Ph-TotalNon-Acylated(%)-mulmap; Ph-GG(%)/3242-mulmap; Ph-G(%)/3242-mulmap; Ph-TotalNon-Acylated/3242-mulmap; Ph-GG/3242-mulmap; Ph-G/3242-mulmap; Ph-G/3242-Knott	-		X	-	-	DW	-	-	-	-	-	-	-	0	T	0()	0()	0()
LBG GT	DCAR_014015			UDP-glycosyltransferase	UDPGT42	DCARv2_Chr4:25548067..25550153	Yes / Ph-GG(%)/3242-Knott; Ph-TotalANT/3242-Knott; Ph-TotalNon-Acylated/3242-Knott; Ph-GG/3242-Knott; Ph-TotalANT/3242-mulmap; Ph-TotalNon-Acylated(%)-mulmap; Ph-GG(%)/3242-mulmap; Ph-G(%)/3242-mulmap; Ph-TotalNon-Acylated/3242-mulmap; Ph-GG/3242-mulmap; Ph-G/3242-mulmap; Ph-G/3242-Knott	-		X	-	-	DW	-	-	-	-	-	-	-	0	T	0()	0()	0()
LBG GT	DCAR_014016			UDP-glycosyltransferase	UDPGT43	DCARv2_Chr4:25542603..25544024	Yes / Ph-GG(%)/3242-Knott; Ph-TotalANT/3242-Knott; Ph-TotalNon-Acylated/3242-Knott; Ph-GG/3242-Knott; Ph-TotalANT/3242-mulmap; Ph-TotalNon-Acylated(%)-mulmap; Ph-GG(%)/3242-mulmap; Ph-G(%)/3242-mulmap; Ph-TotalNon-Acylated/3242-mulmap; Ph-GG/3242-mulmap; Ph-G/3242-mulmap; Ph-G/3242-Knott	-		X	-	-	DW	-	-	-	-	-	-	-	DW	T	0()	0()	0()
LBG GT	DCAR_014017			UDP-glycosyltransferase	UDPGT44	DCARv2_Chr4:25536965..25538383	Yes / Ph-GG(%)/3242-Knott; Ph-TotalANT/3242-Knott; Ph-TotalNon-Acylated/3242-Knott; Ph-GG/3242-Knott; Ph-TotalANT/3242-mulmap; Ph-TotalNon-Acylated(%)-mulmap; Ph-GG(%)/3242-mulmap; Ph-G(%)/3242-mulmap; Ph-TotalNon-Acylated/3242-mulmap; Ph-GG/3242-mulmap; Ph-G/3242-mulmap; Ph-G/3242-Knott	0		0	-	-	0	-	-	-	-	-	-	-	0	T	0()	0()	0()
LBG GT	DCAR_014018			UDP-glycosyltransferase	UDPGT45	DCARv2_Chr4:25531800..25533795	No	-		X	-	-	UP	-	-	-	-	-	-	-	0	T	0()	0()	0()
LBG GT	DCAR_005458			UDP-glycosyltransferase	UDPGT46	DCARv2_Chr2:13618611..13620084	Yes / Ph-GG(%)/3242-mulmap;	0		-	-	-	-	-	-	-	-	-	-	-	-	D	0()	0()	0()
LBG GT	DCAR_000267			UDP-glycosyltransferase	UDPGT48	DCARv2_C10711734:1720..3144	-	0		-	-	-	-	-	-	-	-	-	-	-	-	D	0()	0()	0()
LBG GT	DCAR_015014			UDP-glycosyltransferase	UDPGT5	DCARv2_Chr4:16315195..16316685	No	-		X	-	-	UP	-	-	-	-	-	-	-	0	D	1()	1()	1()
LBG GT	DCAR_011213			UDP-glycosyltransferase	UDPGT50	DCARv2_Chr3:33643184..33645023	Yes / Ph-CGG(%)/3242-mulmap; Ph-CGG(%)/3242-Knott; TotalANT/5171-Knott; TotalAcylated/5171-Knott; Cy3XFGG/5171-Knott; Xy-CGG(%)/3242 -mul map;	-		X	-	-	0	-	-	-	-	-	-	-	UP	T	0()	1()	0()
LBG GT	DCAR_009839			UDP-glycosyltransferase	UDPGT51	DCARv2_Chr3:11486862..11489133	Yes / Cy3XFGG-Q2/70349-fine; Ph-CGG/3242-mulmap; Ph-CGG/3242-Knott; Ph-TotalNon-Acylated/3242-Knott; Ph-FGG/3242-mulmap; Ph-CGG(%)/3242-mulmap;	No, Orth (Iorizzo et al., 2016)		X	-	-	UP	-	-	-	-	-	-	-	DW	D	0()	1()	0()
LBG GT	DCAR_011672			UDP-glycosyltransferase	UDPGT52	DCARv2_Chr3:38990476..38992772	Yes/ Xy-CGG(%)/3242 -mul map	0		-	-	-	-	-	-	-	-	-	-	-	-	D	0()	0()	0()
LBG GT	DCAR_012695			UDP-glycosyltransferase	UDPGT53	DCARv2_Chr3:50066609..50068066	No	0		-	-	-	-	-	-	-	-	-	-	-	-	D	1()	1()	0()
LBG GT	DCAR_006580			UDP-glycosyltransferase	UDPGT54	DCARv2_Chr2:26872062..26874613	Yes / Ph-GG(%)/3242-mulmap; Ph-TotalAcylated(%)/3242-mulmap;	0		-	-	-	-	-	-	-	-	-	-	-	-	D	0()	0()	0()
LBG GT	DCAR_028036			UDP-glycosyltransferase	UDPGT55	DCARv2_Chr8:16033202..16034575	No	0		-	-	-	-	-	-	-	-	-	-	-	-	D	0()	1()	0()
LBG GT	DCAR_021312			UDP-glycosyltransferase	UDPGT56	DCARv2_Chr6:24137777..24139225	Yes / Cy3XSGG-Q3/70349	-		X	-	-	DW	-	-	-	-	-	-	-	0	T	0()	0()	0()
LBG GT	DCAR_021313			UDP-glycosyltransferase	UDPGT57	DCARv2_Chr6:24134613..24136079	Yes / Cy3XSGG-Q3/70349	-		X	-	-	DW	-	-	-	-	-	-	-	DW	T	0()	0()	0()
LBG GT	DCAR_001675			UDP-glycosyltransferase	UDPGT58	DCARv2_Chr1:19098951..19101290	No	0		-	-	-	-	-	-	-	-	-	-	-	-	T	2(,)	0()	0()
LBG GT	DCAR_001676			UDP-glycosyltransferase	UDPGT59	DCARv2_Chr1:19101926..19105581	No	0		-	-	-	-	-	-	-	-	-	-	-	-	T	2(,)	0()	0()
LBG GT	DCAR_020797			UDP-glycosyltransferase	UDPGT6	DCARv2_Chr6:28250061..28251554	Yes / Cy3XSGG-Q3/70349	-		X	-	-	0	-	-	-	-	-	-	-	0	P	0()	1()	1()
LBG GT	DCAR_016707			UDP-glycosyltransferase	UDPGT60	DCARv2_Chr5:6742436..6750050	Yes / Ph-FGG/3242-Knott	-		X	-	-	UP	-	-	-	-	-	-	-	0	D	0()	0()	0()
LBG GT	DCAR_005722			UDP-glycosyltransferase	UDPGT61	DCARv2_Chr2:17576125..17578316	Yes / Ph-GG(%)/3242-mulmap;	0		-	-	-	-	-	-	-	-	-	-	-	-	D	1()	2(,)	0()
LBG GT	DCAR_021605			UDP-glycosyltransferase	UDPGT62	DCARv2_Chr6:21534069..21537240	Yes / Cy3XSGG-Q3/70349	0		0	-	-	0	-	-	-	-	-	-	-	0	P	1()	0()	0()
LBG GT	DCAR_021608			UDP-glycosyltransferase	UDPGT63	DCARv2_Chr6:21520520..21524464	Yes / Cy3XSGG-Q3/70349	-		X	-	-	0	-	-	-	-	-	-	-	0	P	1()	0()	0()
LBG GT	DCAR_018968			UDP-glycosyltransferase	UDPGT64	DCARv2_Chr5:34886978..34888309	Yes / Ph-FGG/3242-Knott	0		-	-	-	-	-	-	-	-	-	-	-	-	T	0()	0()	0()
LBG GT	DCAR_018969			UDP-glycosyltransferase	UDPGT65	DCARv2_Chr5:34890185..34892686	Yes / Ph-FGG/3242-Knott	-		X	-	-	0	-	-	-	-	-	-	-	0	T	0()	0()	0()
LBG GT	DCAR_031780			UDP-glycosyltransferase	UDPGT66	DCARv2_S133.1:91601..92935	-	0		-	-	-	-	-	-	-	-	-	-	-	-	D	0()	0()	0()
LBG GT	DCAR_019074			UDP-glycosyltransferase	UDPGT67	DCARv2_Chr5:35980258..35984646	Yes / Ph-FGG/3242-Knott	-		X	-	-	UP	-	-	-	-	-	-	-	DW	S	0()	0()	0()
LBG GT	DCAR_020277			UDP-glycosyltransferase	UDPGT68	DCARv2_Chr6:32781949..32787526	Yes / Cy3XSGG-Q3/70349	0		-	-	-	-	-	-	-	-	-	-	-	-	T	0()	0()	0()
LBG GT	DCAR_020278			UDP-glycosyltransferase	UDPGT69	DCARv2_Chr6:32774764..32776218	Yes / Cy3XSGG-Q3/70349	-		X	-	-	0	-	-	-	-	-	-	-	0	T	0()	0()	0()
LBG GT	DCAR_020800			UDP-glycosyltransferase	UDPGT7	DCARv2_Chr6:28225360..28227481	Yes / Cy3XSGG-Q3/70349	0		-	-	-	-	-	-	-	-	-	-	-	-	P	0()	1(DCAR_017660)	1(DCAR_015015)
LBG GT	DCAR_020282			UDP-glycosyltransferase	UDPGT70	DCARv2_Chr6:32759011..32760456	Yes / Cy3XSGG-Q3/70349	-		X	-	-	0	-	-	-	-	-	-	-	DW	T	0()	0()	0()
LBG GT	DCAR_020283			UDP-glycosyltransferase	UDPGT71	DCARv2_Chr6:32755196..32756641	Yes / Cy3XSGG-Q3/70349	-		X	-	-	DW	-	-	-	-	-	-	-	DW	T	0()	0()	0()
LBG GT	DCAR_020113			UDP-glycosyltransferase	UDPGT73	DCARv2_Chr6:34067686..34070255	Yes / Ph-SGG(%)/3242-mulmap; Ph-SGG(%)/3242-Knott	-		X	-	-	0	-	-	-	-	-	-	-	0	W	1(DCAR_009912)	0()	0()
LBG GT	DCAR_005737			UDP-glycosyltransferase	UDPGT8	DCARv2_Chr2:17708450..17710370	Yes / Ph-GG(%)/3242-mulmap;	-		X	-	-	0	-	-	-	-	-	-	-	DW	D	1()	2(,)	0()
LBG GT	DCAR_027505			UDP-glycosyltransferase	UDPGT9	DCARv2_Chr8:22452334..22454481	No	-		X	-	-	0	-	-	-	-	-	-	-	0	D	0()	1()	0()
LBG GT	DCAR_009822	LOC108210672		UDP-glycosyltransferase	UFGT	DCARv2_Chr3:11307692..11309749	Ph-CGG /3242 -mul map; Ph-CGG /3242 - Knott; Ph-TotalNon-Acylated/3242 - Knott; Ph-FGG /3242 -mul map; Cy3XCGG/5171 - Knott; Cy3XFGG-Q2/70349 fine; Cy3XGG-Q2/70349 fine; Ph-CGG(%)/3242 -mul map; Ph-CGG(%)/3242 - Knott;	No, Orth (Iorizzo et al., 2016)		X	-	-	-	-	-	-	-	-	UP	UP	-	P	0()	1()	0()
LBG GT	DCAR_009723	LOC108214313		UDP-glycosyltransferase	UFGT	DCARv2_Chr3:10380657..10382698	Ph-CGG /3242 -mul map; Ph-CGG /3242 - Knott; Ph-TotalNon-Acylated/3242 - Knott; Ph-FGG /3242 -mul map; Cy3XCGG/5171 - Knott; Cy3XFGG-Q2/70349 fine; Ph-CGG(%)/3242 -mul map; Ph-CGG(%)/3242 - Knott;	No, Orth (Iorizzo et al., 2016)		X	-	-	-	-	-	-	-	-	DW	0	-	W	1(DCAR_021225.1)	1()	0()
LBG GT	DCAR_019071	LOC108220258		UDP-glycosyltransferase	UFGT	DCARv2_Chr5:35970442..35972570	Ph-TotalANT/3242-mulmap	-		X	-	-	-	-	-	-	-	-	DW	DW	-	T	0()	0()	0()
LBG AT		LOC108214129		(Serine CarboxyPeptidase-Like)-Acyltransferase	SCPL1 / SAT1	DCARv2_Chr3:11928457..11937600 (9.14 Kb)	Yes / ; Ph-CGG(%)/3242-mulmap Raa1/70349fine; Cy3XGG-Q2/70349-fine; Cy3XSGG-Q2/70349-fine; Cy3XFGG-Q2/70349-fine; Cy3XFGG-Q2/70349-fine; Ph-CGG(%)/3242-Knott	Yes, Orth, Phyl (Curaba et a., 2020)	Transgenic 35S::DcSCPL1 (Xu2020)	X	-	-	-	UP	UP	UP	-	-	0	UP	-	T	0()	0()	0()
LBG AT		LOC108214128		(Serine CarboxyPeptidase-Like)-Acyltransferase	SCPL2	DCARv2_Chr3:11935141..11951589 (16.45 Kb)	Yes / ; Ph-CGG(%)/3242-mulmap Raa1/70349fine; Cy3XGG-Q2/70349-fine; Cy3XSGG-Q2/70349-fine; Cy3XFGG-Q2/70349-fine; Cy3XFGG-Q2/70349-fine; Ph-CGG(%)/3242-Knott	Yes, Orth, Phyl (Curaba et a., 2020)		0	-	-	-	-	-	-	-	-	-	-	-	T	0()	0()	0()
LBG AT		LOC108214130		(Serine CarboxyPeptidase-Like)-Acyltransferase	SCPL3	DCARv2_Chr3:11946561..11972222 (25.66 Kb)	Yes / ; Ph-CGG(%)/3242-mulmap Raa1/70349fine; Cy3XGG-Q2/70349-fine; Cy3XSGG-Q2/70349-fine; Cy3XFGG-Q2/70349-fine; Cy3XFGG-Q2/70349-fine; Ph-CGG(%)/3242-Knott	Yes, Orth, Phyl (Curaba et a., 2020)		0	-	-	-	-	-	-	-	-	-	-	-	T	0()	0()	0()
LBG AT		LOC108206272		(Serine CarboxyPeptidase-Like)-Acyltransferase	SCPL4 (1A-1)	DCARv2_Chr1:20354798..20361028	No	0		-	-	-	-	-	-	-	-	-	-	-	-	-	-	-	-
LBG AT	DCAR_002156			(Serine CarboxyPeptidase-Like)-Acyltransferase	SCPL5 (1B)	DCARv2_Chr1:26062615..26068950	No	0		-	-	-	-	-	-	-	-	-	-	-	-	D	0()	0()	0()
LBG AT		LOC108205415		(Serine CarboxyPeptidase-Like)-Acyltransferase	SCPL6 (1A-1)	DCARv2_Chr1:40020876..40035706	No	-		X	-	-	-	-	-	UP	-	-	-	-	-	-	-	-	-
LBG AT		LOC108212499		(Serine CarboxyPeptidase-Like)-Acyltransferase	SCPL7 (1A-1)	DCARv2_Chr1:40036694..40050343	No	-		X	-	-	-	-	-	UP	-	-	-	-	-	-	-	-	-
LBG AT	DCAR_004771			(Serine CarboxyPeptidase-Like)-Acyltransferase	SCPL8 (1B)	DCARv2_Chr1:51116287..51123140 (6.86 Kb)	No	-		X	-	-	-	-	-	UP	-	-	-	-	-	D	1()	0()	1()
LBG AT	DCAR_018617			(Serine CarboxyPeptidase-Like)-Acyltransferase	SCPL9 (1B)	DCARv2_Chr5:31567731..31581778 (14.05 Kb)	No	0		-	-	-	-	-	-	-	-	-	-	-	-	D	0()	1()	1()
LBG AT	DCAR_021948			(Serine CarboxyPeptidase-Like)-Acyltransferase	SCPL10 (1A-2)	DCARv2_Chr6:18079497..18121190 (41.7 Kb)	No	-		X	-	-	-	-	-	UP	-	-	-	-	-	T	0()	0()	0()
LBG AT	DCAR_021947			(Serine CarboxyPeptidase-Like)-Acyltransferase	SCPL11 (1A-2)	DCARv2_Chr6:18115437..18137624 (22.19 Kb)	No	-		X	-	-	-	-	-	UP	-	-	-	-	-	T	0()	0()	0()
LBG AT		LOC108227197		(Serine CarboxyPeptidase-Like)-Acyltransferase	SCPL12 (1A-1)	DCARv2_Chr6:34553941..34559608 (5.67 Kb)	Yes / Ph-SGG(%)/3242-mulmap; Ph-SGG(%)/3242-Knott	-		X	-	-	-	-	-	UP	-	-	-	-	-	T	0()	0()	0()
LBG AT		LOC108227196		(Serine CarboxyPeptidase-Like)-Acyltransferase	SCPL13 (1A-1)	DCARv2_Chr6:34558574..34563563 (4.99 Kb)	Yes / Ph-SGG(%)/3242-mulmap; Ph-SGG(%)/3242-Knott	-		X	-	-	-	-	-	UP	-	-	-	-	-	T	0()	0()	0()
LBG AT		LOC108227198		(Serine CarboxyPeptidase-Like)-Acyltransferase	SCPL14 (1A-1)	DCARv2_Chr6:34561784..34581460 (19.68 Kb)	Yes / Ph-SGG(%)/3242-mulmap; Ph-SGG(%)/3242-Knott	-		X	-	-	-	-	-	UP	-	-	-	-	-	T	0()	0()	0()
LBG AT		LOC108192824		(Serine CarboxyPeptidase-Like)-Acyltransferase	SCPL15 (1A-1)	DCARv2_Chr6:34587232..34595294 (8.06 Kb)	Yes / Ph-SGG(%)/3242-mulmap; Ph-SGG(%)/3242-Knott	0		-	-	-	-	-	-	-	-	-	-	-	-	T	0()	0()	0()
LBG AT	DCAR_029165			(Serine CarboxyPeptidase-Like)-Acyltransferase	SCPL16 (1A-2)	DCARv2_Chr9:2515461..2520718 (5.26 Kb)	No	-		X	-	-	-	-	-	UP	-	-	-	-	-	T	0()	0()	0()
LBG AT	DCAR_029166			(Serine CarboxyPeptidase-Like)-Acyltransferase	SCPL17 (1A-2)	DCARv2_Chr9:2522267..2539499 (17.23 Kb)	No	0		0	-	-	-	-	-	0	-	-	-	-	-	T	0()	0()	0()
LBG AT	DCAR_029167			(Serine CarboxyPeptidase-Like)-Acyltransferase	SCPL18 (1A-2)	DCARv2_Chr9:2535986..2561625 (25.64 Kb)	No	0		0	-	-	-	-	-	0	-	-	-	-	-	T	0()	0()	0()
LBG AT	DCAR_001778			BAHD-Acyltransferase	BAHD-1 (clade 2)	DCARv2_Chr1:20433810..20435628	No	0		0	-	-	-	-	-	0	-	-	-	-	-	D	2(,)	0()	0()
LBG AT	DCAR_004336			BAHD-Acyltransferase	BAHD-10 (clade 2)	DCARv2_Chr1:46952785..46954737 (1.95 Kb)	No	-		X	-	-	-	-	-	UP	-	-	-	-	-	T	1()	0()	0()
LBG AT	DCAR_004681			BAHD-Acyltransferase	BAHD-11 (clade 2)	DCARv2_Chr1:50381996..50383838 (1.84 Kb)	No	-		X	-	-	-	-	-	UP	-	-	-	-	-	D	3(,,)	1()	0()
LBG AT	DCAR_000928			BAHD-Acyltransferase	BAHD-12 (clade 2)	DCARv2_Chr1:5911669..5913524 (1.86 Kb)	No	0		-	-	-	-	-	-	-	-	-	-	-	-	T	0()	1()	0()
LBG AT	DCAR_000929			BAHD-Acyltransferase	BAHD-13 (clade 2)	DCARv2_Chr1:5924353..5926205 (1.85 Kb)	No	-		X	-	-	-	-	-	UP	-	-	-	-	-	T	0()	1()	0()
LBG AT	DCAR_000930			BAHD-Acyltransferase	BAHD-14 (clade 2)	DCARv2_Chr1:5933728..5935617 (1.89 Kb)	No	0		-	-	-	-	-	-	-	-	-	-	-	-	T	0()	1()	0()
LBG AT		LOC108208310		BAHD-Acyltransferase	BAHD-15 (clade 1)	DCARv2_Chr2:24009149..24011491 (2.34 Kb)	Yes / Ph-GG(%)/3242-mulmap; Ph-TotalAcylated(%)/3242-mulmap	0		-	-	-	-	-	-	-	-	-	-	-	-	-	-	-	-
LBG AT		LOC108207547		BAHD-Acyltransferase	BAHD-16 (clade 1)	DCARv2_Chr2:24012048..24014309 (2.26 Kb)	Yes / Ph-GG(%)/3242-mulmap; Ph-TotalAcylated(%)/3242-mulmap	0		-	-	-	-	-	-	-	-	-	-	-	-	-	-	-	-
LBG AT		LOC108208383		BAHD-Acyltransferase	BAHD-17 (clade 1)	DCARv2_Chr2:24016184..24018667 (2.48 Kb)	Yes / Ph-GG(%)/3242-mulmap; Ph-TotalAcylated(%)/3242-mulmap	0		-	-	-	-	-	-	-	-	-	-	-	-	-	-	-	-
LBG AT	DCAR_007242			BAHD-Acyltransferase	BAHD-18 (clade 2)	DCARv2_Chr2:32612346..32612996 (652 b)	Yes / Ph-GG(%)/3242-mulmap	0		-	-	-	-	-	-	-	-	-	-	-	-	S	1()	2(,)	0()
LBG AT	DCAR_007728			BAHD-Acyltransferase	BAHD-19 (clade 1)	DCARv2_Chr2:36693961..36695858 (1.9 Kb)	Yes / Ph-GG(%)/3242-mulmap	0		-	-	-	-	-	-	-	-	-	-	-	-	D	0()	0()	0()
LBG AT	DCAR_001298			BAHD-Acyltransferase	BAHD-2 (clade 2)	DCARv2_Chr1:4188002..4189975	No	0		-	-	-	-	-	-	-	-	-	-	-	-	W	1(CCG004334.1)	0()	0()
LBG AT	DCAR_008424			BAHD-Acyltransferase	BAHD-20 (clade 2)	DCARv2_Chr2:42022073..42023904 (1.83 Kb)	Yes / Ph-GG(%)/3242-mulmap	0		-	-	-	-	-	-	-	-	-	-	-	-	D	1()	0()	0()
LBG AT	DCAR_011298			BAHD-Acyltransferase	BAHD-21 (clade 2)	DCARv2_Chr3:34349401..34351261 (1.86 Kb)	Yes/ Xy-CGG(%)/3242 -mul map	0		-	-	-	-	-	-	-	-	-	-	-	-	T	0()	2(,)	0()
LBG AT	DCAR_011299			BAHD-Acyltransferase	BAHD-22 (clade 2)	DCARv2_Chr3:34352551..34354390 (1.84 Kb)	Yes/ Xy-CGG(%)/3242 -mul map	0		0	-	-	-	-	-	-	-	-	-	-	-	T	0()	2(,)	0()
LBG AT	DCAR_011300			BAHD-Acyltransferase	BAHD-23 (clade 2)	DCARv2_Chr3:34354383..34356222 (1.84 Kb)	Yes/ Xy-CGG(%)/3242 -mul map	0		0	-	-	-	-	-	-	-	-	-	-	-	T	0()	2(,)	0()
LBG AT	DCAR_011301			BAHD-Acyltransferase	BAHD-24 (clade 2)	DCARv2_Chr3:34359694..34361389 (1.7 Kb)	Yes/ Xy-CGG(%)/3242 -mul map	0		-	-	-	-	-	-	-	-	-	-	-	-	T	0()	2(,)	0()
LBG AT	DCAR_011302			BAHD-Acyltransferase	BAHD-25 (clade 2)	DCARv2_Chr3:34361163..34363010 (1.85 Kb)	Yes/ Xy-CGG(%)/3242 -mul map	0		-	-	-	-	-	-	-	-	-	-	-	-	T	0()	2(,)	0()
LBG AT	DCAR_016310			BAHD-Acyltransferase	BAHD-26 (clade 2)	DCARv2_Chr5:2091102..2093101 (2 Kb)	Yes / Ph-FGG/3242-Knott	-		X	-	-	-	-	-	UP	-	-	-	-	-	W	0()	1(CCG025550.1)	1()
LBG AT	DCAR_016311			BAHD-Acyltransferase	BAHD-27 (clade 2)	DCARv2_Chr5:2097486..2099551 (2.07 Kb)	Yes / Ph-FGG/3242-Knott	0		0	-	-	-	-	-	-	-	-	-	-	-	T	0()	1()	1()
LBG AT	DCAR_017914			BAHD-Acyltransferase	BAHD-28 (clade 2)	DCARv2_Chr5:24784487..24790450 (5.96 Kb)	No	0		-	-	-	-	-	-	-	-	-	-	-	-	W	1()	2(CCG019404.1,)	0()
LBG AT	DCAR_019404			BAHD-Acyltransferase	BAHD-29 (clade 2)	DCARv2_Chr5:38783428..38787102 (3.68 Kb)	No	-		X	-	-	-	-	-	UP	-	-	-	-	-	W	1()	1(CCG017914.2)	0()
LBG AT	DCAR_001301			BAHD-Acyltransferase	BAHD-3 (clade 2)	DCARv2_Chr1:4204002..4205051	No	0		-	-	-	-	-	-	-	-	-	-	-	-	T	1()	0()	0()
LBG AT	DCAR_021881			BAHD-Acyltransferase	BAHD-30 (clade 2)	DCARv2_Chr6:18875348..18877158 (1.81 Kb)	Yes / Cy3XSGG-Q3/70349	0		-	-	-	-	-	-	-	-	-	-	-	-	D	2(,)	0()	0()
LBG AT		LOC108224500		BAHD-Acyltransferase	BAHD-31 (clade 1)	DCARv2_Chr6:24894051..24899529 (5.48 Kb)	Yes / Cy3XSGG-Q3/70349	-		X	-	-	-	-	-	UP	-	-	-	-	-	-	-	-	-
LBG AT		LOC108226206		BAHD-Acyltransferase	BAHD-32 (clade 1)	DCARv2_Chr6:24899566..24901646 (2.08 Kb)	Yes / Cy3XSGG-Q3/70349	0		-	-	-	-	-	-	-	-	-	-	-	-	-	-	-	-
LBG AT	DCAR_021223			BAHD-Acyltransferase	BAHD-33 (clade 1)	DCARv2_Chr6:24943845..24945839 (2 Kb)	Yes / Cy3XSGG-Q3/70349	-		X	-	-	-	-	-	UP	-	-	-	-	-	W	2(CCG009713.1,)	1()	1()
LBG AT	DCAR_021222			BAHD-Acyltransferase	BAHD-34 (clade 1)	DCARv2_Chr6:24948805..24950828 (2.02 Kb)	Yes / Cy3XSGG-Q3/70349	0		-	-	-	-	-	-	-	-	-	-	-	-	T	2(,)	1()	1()
LBG AT	DCAR_021221			BAHD-Acyltransferase	BAHD-35 (clade 1)	DCARv2_Chr6:24953311..24955321 (2.01 Kb)	Yes / Cy3XSGG-Q3/70349	0		0	-	-	-	-	-	0	-	-	-	-	-	T	2(,)	1()	1()
LBG AT	DCAR_021219			BAHD-Acyltransferase	BAHD-36 (clade 1)	DCARv2_Chr6:24961732..24963742 (2.01 Kb)	Yes / Cy3XSGG-Q3/70349	0		-	-	-	-	-	-	-	-	-	-	-	-	T	2(,)	1()	1()
LBG AT	DCAR_021218			BAHD-Acyltransferase	BAHD-37 (clade 1)	DCARv2_Chr6:24984693..24986393 (1.7 Kb)	Yes / Cy3XSGG-Q3/70349	-		X	-	-	-	-	-	DW	-	-	-	-	-	T	2(,)	1()	1()
LBG AT	DCAR_021217			BAHD-Acyltransferase	BAHD-38 (clade 1)	DCARv2_Chr6:24995776..24997715 (1.94 Kb)	Yes / Cy3XSGG-Q3/70349	-		X	-	-	-	-	-	UP	-	-	-	-	-	T	2(,)	1()	1()
LBG AT		LOC108196041		BAHD-Acyltransferase	BAHD-39 (clade 1)	DCARv2_Chr7:1318072..1321256 (3.19 Kb)	Yes / TotalAcylated/5171-Knott; Cy3XGG/5171-Knott; Cy3XSGG/5171-Knott; TotalNon-Acylated/5171-Knott; Cy3XG/5171-Knott; Cy3XFGG/5171-Knott; Cy3XCGG/5171-Knott; Ph-TotalNon-Acylated(%)-mulmap; Ph-GG(%)/3242-mulmap; Ph-SGG(%)/3242-mulmap; Ph-FGG(%)/3242-mulmap; Ph-TotalANT/3242-Knott; Ph-GG(%)/3242-Knott; Ph-G/3242-Knott; Ph-TotalANT/3242-mulmap;	-		X	-	-	-	-	-	UP	-	-	-	-	-	-	-	-	-
LBG AT	DCAR_001304			BAHD-Acyltransferase	BAHD-4 (clade 2)	DCARv2_Chr1:4208434..4210297	No	0		-	-	-	-	-	-	-	-	-	-	-	-	T	1()	0()	0()
LBG AT	DCAR_025550			BAHD-Acyltransferase	BAHD-40 (clade 2)	DCARv2_Chr7:28191306..28194692 (3.39 Kb)	Yes / Ph-TotalNon-Acylated(%)-mulmap; Cy3XG(%)/5171-Knott	-		X	-	-	-	-	-	UP	-	-	-	-	-	W	0()	1(CCG016310.1)	0()
LBG AT	DCAR_028241			BAHD-Acyltransferase	BAHD-41 (clade 2)	DCARv2_Chr8:10290432..10292287 (1.86 Kb)	No	0		-	-	-	-	-	-	-	-	-	-	-	-	D	0()	0()	0()
LBG AT	DCAR_028184			BAHD-Acyltransferase	BAHD-42 (clade 2)	DCARv2_Chr8:13858277..13860174 (1.9 Kb)	No	0		0	-	-	-	-	-	0	-	-	-	-	-	D	0()	0()	0()
LBG AT	DCAR_030734			BAHD-Acyltransferase	BAHD-43 (clade 1)	DCARv2_Chr9:29291439..29293357 (1.92 Kb)	No	-		X	-	-	-	-	-	UP	-	-	-	-	-	D	1()	0()	0()
LBG AT	DCAR_001305			BAHD-Acyltransferase	BAHD-5 (clade 2)	DCARv2_Chr1:4212841..4214714	No	0		-	-	-	-	-	-	-	-	-	-	-	-	T	1()	0()	0()
LBG AT	DCAR_001306			BAHD-Acyltransferase	BAHD-6 (clade 2)	DCARv2_Chr1:4220114..4221977	No	0		-	-	-	-	-	-	-	-	-	-	-	-	T	1()	0()	0()
LBG AT	DCAR_004096			BAHD-Acyltransferase	BAHD-7 (clade 2)	DCARv2_Chr1:44665339..44667223 (1.89 Kb)	No	-		X	-	-	-	-	-	UP	-	-	-	-	-	D	1()	0()	0()
LBG AT	DCAR_004334			BAHD-Acyltransferase	BAHD-8 (clade 2)	DCARv2_Chr1:46934452..46936341 (1.89 Kb)	No	-		X	-	-	-	-	-	UP	-	-	-	-	-	W	1(CCG001298.1)	0()	0()
LBG AT	DCAR_004335			BAHD-Acyltransferase	BAHD-9 (clade 2)	DCARv2_Chr1:46944929..46946978 (2.05 Kb)	No	0		-	-	-	-	-	-	-	-	-	-	-	-	T	1()	0()	0()
